# Supplementary material for: Country-Specific External Costs of Abiotic Resource Use Based on User Cost Model in Life Cycle Impact Assessment
Source: Environ Sci Technol. 2024 Apr 26;58(18):7849–59. doi: 10.1021/acs.est.4c00100 (PMC11080043; doi:10.1021/acs.est.4c00100)
Supplement: Supplementary file 2 — es4c00100_si_002.xlsx [file es4c00100_si_002.xlsx]

## Sheet: CF_user cost
2020	CFs based on user cost	Al	Sb	Ba	B	Cr	Co	Cu	F	Au	Fe	Pb	Li	Mg	Mn	Mo	Ni	Nb	Pd	P	Pt	Re	Ag	Ta	Sn	Ti	W	U	V	Zn	coal	NG	oil
Mining country	0.03	2020US$/kg	2020US$/kg	2020US$/kg	2020US$/kg	2020US$/kg	2020US$/kg	2020US$/kg	2020US$/kg	2020US$/kg	2020US$/kg	2020US$/kg	2020US$/kg	2020US$/kg	2020US$/kg	2020US$/kg	2020US$/kg	2020US$/kg	2020US$/kg	2020US$/kg	2020US$/kg	2020US$/kg	2020US$/kg	2020US$/kg	2020US$/kg	2020US$/kg	2020US$/kg	2020US$/kg	2020US$/kg	2020US$/kg	2020US$/kg	2020US$/kg	2020US$/kg
Algeria	Africa	0.668778	5.63334	0.152584	0.00485931	6.57982	16.4891	2.31564	0.203532	26946.1	0.044658	1.41559	0.774572	0.893711	0.544917	5.94641	5.76486	0.0132052	9909.08	2.22697e-25	3345.78	417.317	320.188	17.706	16.2401	2.93619	16.1031	12.2107	1.86186	1.66455	0.0185682	0.18228	0.201147
Angola	Africa	0.668778	5.63334	0.152584	0.00485931	6.57982	16.4891	2.31564	0.203532	26946.1	0.044658	1.41559	0.774572	0.893711	0.544917	5.94641	5.76486	0.0132052	9909.08	0.0175383	3345.78	417.317	320.188	17.706	16.2401	2.93619	16.1031	12.2107	1.86186	1.66455	0.0185682	0.173746	0.333379
Benin	Africa	0.668778	5.63334	0.152584	0.00485931	6.57982	16.4891	2.31564	0.203532	26946.1	0.044658	1.41559	0.774572	0.893711	0.544917	5.94641	5.76486	0.0132052	9909.08	0.0175383	3345.78	417.317	320.188	17.706	16.2401	2.93619	16.1031	12.2107	1.86186	1.66455	0.0185682	0.173746	0.207165
Botswana	Africa	0.668778	5.63334	0.152584	0.00485931	6.57982	16.4891	2.31564	0.203532	26946.1	0.044658	1.41559	0.774572	0.893711	0.544917	5.94641	5.76486	0.0132052	9909.08	0.0175383	3345.78	417.317	320.188	17.706	16.2401	2.93619	16.1031	12.2107	1.86186	1.66455	0.0185682	0.173746	0.207165
Burkina Faso	Africa	0.668778	5.63334	0.152584	0.00485931	6.57982	16.4891	2.31564	0.203532	26946.1	0.044658	1.41559	0.774572	0.893711	0.544917	5.94641	5.76486	0.0132052	9909.08	0.0175383	3345.78	417.317	320.188	17.706	16.2401	2.93619	16.1031	12.2107	1.86186	1.66455	0.0185682	0.173746	0.207165
Burundi	Africa	0.668778	5.63334	0.152584	0.00485931	6.57982	16.4891	2.31564	0.203532	26946.1	0.044658	1.41559	0.774572	0.893711	0.544917	5.94641	5.76486	0.0132052	9909.08	0.0175383	3345.78	417.317	320.188	17.706	16.2401	2.93619	16.1031	12.2107	1.86186	1.66455	0.0185682	0.173746	0.207165
Cameroon	Africa	0.668778	5.63334	0.152584	0.00485931	6.57982	16.4891	2.31564	0.203532	26946.1	0.044658	1.41559	0.774572	0.893711	0.544917	5.94641	5.76486	0.0132052	9909.08	0.0175383	3345.78	417.317	320.188	17.706	16.2401	2.93619	16.1031	12.2107	1.86186	1.66455	0.0185682	0.173746	0.207165
Cape Verde	Africa	0.668778	5.63334	0.152584	0.00485931	6.57982	16.4891	2.31564	0.203532	26946.1	0.044658	1.41559	0.774572	0.893711	0.544917	5.94641	5.76486	0.0132052	9909.08	0.0175383	3345.78	417.317	320.188	17.706	16.2401	2.93619	16.1031	12.2107	1.86186	1.66455	0.0185682	0.173746	0.207165
Central African Republic	Africa	0.668778	5.63334	0.152584	0.00485931	6.57982	16.4891	2.31564	0.203532	26946.1	0.044658	1.41559	0.774572	0.893711	0.544917	5.94641	5.76486	0.0132052	9909.08	0.0175383	3345.78	417.317	320.188	17.706	16.2401	2.93619	16.1031	12.2107	1.86186	1.66455	0.0185682	0.173746	0.207165
Chad	Africa	0.668778	5.63334	0.152584	0.00485931	6.57982	16.4891	2.31564	0.203532	26946.1	0.044658	1.41559	0.774572	0.893711	0.544917	5.94641	5.76486	0.0132052	9909.08	0.0175383	3345.78	417.317	320.188	17.706	16.2401	2.93619	16.1031	12.2107	1.86186	1.66455	0.0185682	0.173746	0.186348
Comoros	Africa	0.668778	5.63334	0.152584	0.00485931	6.57982	16.4891	2.31564	0.203532	26946.1	0.044658	1.41559	0.774572	0.893711	0.544917	5.94641	5.76486	0.0132052	9909.08	0.0175383	3345.78	417.317	320.188	17.706	16.2401	2.93619	16.1031	12.2107	1.86186	1.66455	0.0185682	0.173746	0.207165
Congo	Africa	0.668778	5.63334	0.152584	0.00485931	6.57982	16.4891	2.31564	0.203532	26946.1	0.044658	1.41559	0.774572	0.893711	0.544917	5.94641	5.76486	0.0132052	9909.08	0.0175383	3345.78	417.317	320.188	17.706	16.2401	2.93619	16.1031	12.2107	1.86186	1.66455	0.0185682	0.173746	0.236073
Côte D'Ivoire	Africa	0.668778	5.63334	0.152584	0.00485931	6.57982	16.4891	2.31564	0.203532	26946.1	0.044658	1.41559	0.774572	0.893711	0.544917	5.94641	5.76486	0.0132052	9909.08	0.0175383	3345.78	417.317	320.188	17.706	16.2401	2.93619	16.1031	12.2107	1.86186	1.66455	0.0185682	0.173746	0.207165
Democratic Republic of the Congo	Africa	0.668778	5.63334	0.152584	0.00485931	6.57982	17.4869	3.56578	0.203532	26946.1	0.044658	1.41559	0.774572	0.893711	0.544917	5.94641	5.76486	0.0132052	9909.08	0.0175383	3345.78	417.317	320.188	17.706	20.945	2.93619	16.1031	12.2107	1.86186	1.66455	0.0185682	0.173746	0.207165
Djibouti	Africa	0.668778	5.63334	0.152584	0.00485931	6.57982	16.4891	2.31564	0.203532	26946.1	0.044658	1.41559	0.774572	0.893711	0.544917	5.94641	5.76486	0.0132052	9909.08	0.0175383	3345.78	417.317	320.188	17.706	16.2401	2.93619	16.1031	12.2107	1.86186	1.66455	0.0185682	0.173746	0.207165
Egypt	Africa	0.668778	5.63334	0.152584	0.00485931	6.57982	16.4891	2.31564	0.203532	26946.1	0.044658	1.41559	0.774572	0.893711	0.544917	5.94641	5.76486	0.0132052	9909.08	2.47882e-09	3345.78	417.317	320.188	17.706	16.2401	2.93619	16.1031	12.2107	1.86186	1.66455	0.0185682	0.141435	0.363836
Equatorial Guinea	Africa	0.668778	5.63334	0.152584	0.00485931	6.57982	16.4891	2.31564	0.203532	26946.1	0.044658	1.41559	0.774572	0.893711	0.544917	5.94641	5.76486	0.0132052	9909.08	0.0175383	3345.78	417.317	320.188	17.706	16.2401	2.93619	16.1031	12.2107	1.86186	1.66455	0.0185682	0.173746	0.288284
Eritrea	Africa	0.668778	5.63334	0.152584	0.00485931	6.57982	16.4891	2.31564	0.203532	26946.1	0.044658	1.41559	0.774572	0.893711	0.544917	5.94641	5.76486	0.0132052	9909.08	0.0175383	3345.78	417.317	320.188	17.706	16.2401	2.93619	16.1031	12.2107	1.86186	1.66455	0.0185682	0.173746	0.207165
Ethiopia	Africa	0.668778	5.63334	0.152584	0.00485931	6.57982	16.4891	2.31564	0.203532	26946.1	0.044658	1.41559	0.774572	0.893711	0.544917	5.94641	5.76486	0.0132052	9909.08	0.0175383	3345.78	417.317	320.188	17.706	16.2401	2.93619	16.1031	12.2107	1.86186	1.66455	0.0185682	0.173746	0.207165
Gabon	Africa	0.668778	5.63334	0.152584	0.00485931	6.57982	16.4891	2.31564	0.203532	26946.1	0.044658	1.41559	0.774572	0.893711	1.50064	5.94641	5.76486	0.0132052	9909.08	0.0175383	3345.78	417.317	320.188	17.706	16.2401	2.93619	16.1031	12.2107	1.86186	1.66455	0.0185682	0.173746	0.223282
Gambia	Africa	0.668778	5.63334	0.152584	0.00485931	6.57982	16.4891	2.31564	0.203532	26946.1	0.044658	1.41559	0.774572	0.893711	0.544917	5.94641	5.76486	0.0132052	9909.08	0.0175383	3345.78	417.317	320.188	17.706	16.2401	2.93619	16.1031	12.2107	1.86186	1.66455	0.0185682	0.173746	0.207165
Ghana	Africa	0.668778	5.63334	0.152584	0.00485931	6.57982	16.4891	2.31564	0.203532	36735.8	0.044658	1.41559	0.774572	0.893711	1.41536	5.94641	5.76486	0.0132052	9909.08	0.0175383	3345.78	417.317	320.188	17.706	16.2401	2.93619	16.1031	12.2107	1.86186	1.66455	0.0185682	0.173746	0.207165
Guinea	Africa	0.174536	5.63334	0.152584	0.00485931	6.57982	16.4891	2.31564	0.203532	26946.1	0.044658	1.41559	0.774572	0.893711	0.544917	5.94641	5.76486	0.0132052	9909.08	0.0175383	3345.78	417.317	320.188	17.706	16.2401	2.93619	16.1031	12.2107	1.86186	1.66455	0.0185682	0.173746	0.207165
Guinea-Bissau	Africa	0.668778	5.63334	0.152584	0.00485931	6.57982	16.4891	2.31564	0.203532	26946.1	0.044658	1.41559	0.774572	0.893711	0.544917	5.94641	5.76486	0.0132052	9909.08	0.0175383	3345.78	417.317	320.188	17.706	16.2401	2.93619	16.1031	12.2107	1.86186	1.66455	0.0185682	0.173746	0.207165
Kenya	Africa	0.668778	5.63334	0.152584	0.00485931	6.57982	16.4891	2.31564	0.203532	26946.1	0.044658	1.41559	0.774572	0.893711	0.544917	5.94641	5.76486	0.0132052	9909.08	0.0175383	3345.78	417.317	320.188	17.706	16.2401	10.6146	16.1031	12.2107	1.86186	1.66455	0.0185682	0.173746	0.207165
Lesotho	Africa	0.668778	5.63334	0.152584	0.00485931	6.57982	16.4891	2.31564	0.203532	26946.1	0.044658	1.41559	0.774572	0.893711	0.544917	5.94641	5.76486	0.0132052	9909.08	0.0175383	3345.78	417.317	320.188	17.706	16.2401	2.93619	16.1031	12.2107	1.86186	1.66455	0.0185682	0.173746	0.207165
Liberia	Africa	0.668778	5.63334	0.152584	0.00485931	6.57982	16.4891	2.31564	0.203532	26946.1	0.044658	1.41559	0.774572	0.893711	0.544917	5.94641	5.76486	0.0132052	9909.08	0.0175383	3345.78	417.317	320.188	17.706	16.2401	2.93619	16.1031	12.2107	1.86186	1.66455	0.0185682	0.173746	0.207165
Libya	Africa	0.668778	5.63334	0.152584	0.00485931	6.57982	16.4891	2.31564	0.203532	26946.1	0.044658	1.41559	0.774572	0.893711	0.544917	5.94641	5.76486	0.0132052	9909.08	0.0175383	3345.78	417.317	320.188	17.706	16.2401	2.93619	16.1031	12.2107	1.86186	1.66455	0.0185682	0.0174039	2.84851e-07
Madagascar	Africa	0.668778	5.63334	0.152584	0.00485931	6.57982	1.55211	2.31564	0.203532	26946.1	0.044658	1.41559	0.774572	0.893711	0.544917	5.94641	5.76486	0.0132052	9909.08	0.0175383	3345.78	417.317	320.188	17.706	16.2401	0.900753	16.1031	12.2107	1.86186	1.66455	0.0185682	0.173746	0.207165
Malawi	Africa	0.668778	5.63334	0.152584	0.00485931	6.57982	16.4891	2.31564	0.203532	26946.1	0.044658	1.41559	0.774572	0.893711	0.544917	5.94641	5.76486	0.0132052	9909.08	0.0175383	3345.78	417.317	320.188	17.706	16.2401	2.93619	16.1031	12.2107	1.86186	1.66455	0.0185682	0.173746	0.207165
Mali	Africa	0.668778	5.63334	0.152584	0.00485931	6.57982	16.4891	2.31564	0.203532	26946.1	0.044658	1.41559	0.774572	0.893711	0.544917	5.94641	5.76486	0.0132052	9909.08	0.0175383	3345.78	417.317	320.188	17.706	16.2401	2.93619	16.1031	12.2107	1.86186	1.66455	0.0185682	0.173746	0.207165
Mauritania	Africa	0.668778	5.63334	0.152584	0.00485931	6.57982	16.4891	2.31564	0.203532	26946.1	0.044658	1.41559	0.774572	0.893711	0.544917	5.94641	5.76486	0.0132052	9909.08	0.0175383	3345.78	417.317	320.188	17.706	16.2401	2.93619	16.1031	12.2107	1.86186	1.66455	0.0185682	0.173746	0.207165
Mauritius	Africa	0.668778	5.63334	0.152584	0.00485931	6.57982	16.4891	2.31564	0.203532	26946.1	0.044658	1.41559	0.774572	0.893711	0.544917	5.94641	5.76486	0.0132052	9909.08	0.0175383	3345.78	417.317	320.188	17.706	16.2401	2.93619	16.1031	12.2107	1.86186	1.66455	0.0185682	0.173746	0.207165
Morocco	Africa	0.668778	5.63334	0.152584	0.00485931	6.57982	42.5233	2.31564	0.302488	26946.1	0.044658	1.41559	0.774572	0.893711	0.544917	5.94641	5.76486	0.0132052	9909.08	5.25486e-19	3345.78	417.317	320.188	17.706	16.2401	2.93619	16.1031	12.2107	1.86186	1.66455	0.0185682	0.173746	0.207165
Mozambique	Africa	0.668778	5.63334	0.152584	0.00485931	6.57982	16.4891	2.31564	0.203532	26946.1	0.044658	1.41559	0.774572	0.893711	0.544917	5.94641	5.76486	0.0132052	9909.08	0.0175383	3345.78	417.317	320.188	17.706	16.2401	4.97321	16.1031	12.2107	1.86186	1.66455	0.0185682	0.173746	0.207165
Namibia	Africa	0.668778	5.63334	0.152584	0.00485931	6.57982	16.4891	2.31564	0.203532	26946.1	0.044658	1.41559	0.774572	0.893711	0.544917	5.94641	5.76486	0.0132052	9909.08	0.0175383	3345.78	417.317	320.188	17.706	16.2401	2.93619	16.1031	4.35785	1.86186	1.66455	0.0185682	0.173746	0.207165
Niger	Africa	0.668778	5.63334	0.152584	0.00485931	6.57982	16.4891	2.31564	0.203532	26946.1	0.044658	1.41559	0.774572	0.893711	0.544917	5.94641	5.76486	0.0132052	9909.08	0.0175383	3345.78	417.317	320.188	17.706	16.2401	2.93619	16.1031	4.02552	1.86186	1.66455	0.0185682	0.173746	0.207165
Nigeria	Africa	0.668778	5.63334	0.152584	0.00485931	6.57982	16.4891	2.31564	0.203532	26946.1	0.044658	1.41559	0.774572	0.893711	0.544917	5.94641	5.76486	0.0132052	9909.08	0.0175383	3345.78	417.317	320.188	17.706	16.2401	2.93619	16.1031	12.2107	1.86186	1.66455	0.0185682	0.0157981	0.0618349
Rwanda	Africa	0.668778	5.63334	0.152584	0.00485931	6.57982	16.4891	2.31564	0.203532	26946.1	0.044658	1.41559	0.774572	0.893711	0.544917	5.94641	5.76486	0.0132052	9909.08	0.0175383	3345.78	417.317	320.188	17.706	16.2401	2.93619	16.1031	12.2107	1.86186	1.66455	0.0185682	0.173746	0.207165
Sao Tome and Principe	Africa	0.668778	5.63334	0.152584	0.00485931	6.57982	16.4891	2.31564	0.203532	26946.1	0.044658	1.41559	0.774572	0.893711	0.544917	5.94641	5.76486	0.0132052	9909.08	0.0175383	3345.78	417.317	320.188	17.706	16.2401	2.93619	16.1031	12.2107	1.86186	1.66455	0.0185682	0.173746	0.207165
Senegal	Africa	0.668778	5.63334	0.152584	0.00485931	6.57982	16.4891	2.31564	0.203532	26946.1	0.044658	1.41559	0.774572	0.893711	0.544917	5.94641	5.76486	0.0132052	9909.08	0.0303014	3345.78	417.317	320.188	17.706	16.2401	2.93619	16.1031	12.2107	1.86186	1.66455	0.0185682	0.173746	0.207165
Seychelles	Africa	0.668778	5.63334	0.152584	0.00485931	6.57982	16.4891	2.31564	0.203532	26946.1	0.044658	1.41559	0.774572	0.893711	0.544917	5.94641	5.76486	0.0132052	9909.08	0.0175383	3345.78	417.317	320.188	17.706	16.2401	2.93619	16.1031	12.2107	1.86186	1.66455	0.0185682	0.173746	0.207165
Sierra Leone	Africa	0.668778	5.63334	0.152584	0.00485931	6.57982	16.4891	2.31564	0.203532	26946.1	0.044658	1.41559	0.774572	0.893711	0.544917	5.94641	5.76486	0.0132052	9909.08	0.0175383	3345.78	417.317	320.188	17.706	16.2401	9.93029	16.1031	12.2107	1.86186	1.66455	0.0185682	0.173746	0.207165
Somalia	Africa	0.668778	5.63334	0.152584	0.00485931	6.57982	16.4891	2.31564	0.203532	26946.1	0.044658	1.41559	0.774572	0.893711	0.544917	5.94641	5.76486	0.0132052	9909.08	0.0175383	3345.78	417.317	320.188	17.706	16.2401	2.93619	16.1031	12.2107	1.86186	1.66455	0.0185682	0.173746	0.207165
South Africa	Africa	0.668778	5.63334	0.152584	0.00485931	6.58778	16.4891	2.31564	0.00829193	9981.18	0.089603	1.41559	0.774572	0.893711	0.14089	5.94641	5.76486	0.0132052	1.81732	2.96319e-13	1.34403	417.317	320.188	17.706	16.2401	4.25097	16.1031	7.26201e-11	0.000219487	1.66455	0.0284868	0.173746	0.207165
South ‎Sudan	Africa	0.668778	5.63334	0.152584	0.00485931	6.57982	16.4891	2.31564	0.203532	26946.1	0.044658	1.41559	0.774572	0.893711	0.544917	5.94641	5.76486	0.0132052	9909.08	0.0175383	3345.78	417.317	320.188	17.706	16.2401	2.93619	16.1031	12.2107	1.86186	1.66455	0.0185682	0.173746	0.064155
Sudan	Africa	0.668778	5.63334	0.152584	0.00485931	6.57982	16.4891	2.31564	0.203532	26946.1	0.044658	1.41559	0.774572	0.893711	0.544917	5.94641	5.76486	0.0132052	9909.08	0.0175383	3345.78	417.317	320.188	17.706	16.2401	2.93619	16.1031	12.2107	1.86186	1.66455	0.0185682	0.173746	0.0911594
Swaziland	Africa	0.668778	5.63334	0.152584	0.00485931	6.57982	16.4891	2.31564	0.203532	26946.1	0.044658	1.41559	0.774572	0.893711	0.544917	5.94641	5.76486	0.0132052	9909.08	0.0175383	3345.78	417.317	320.188	17.706	16.2401	2.93619	16.1031	12.2107	1.86186	1.66455	0.0185682	0.173746	0.207165
Togo	Africa	0.668778	5.63334	0.152584	0.00485931	6.57982	16.4891	2.31564	0.203532	26946.1	0.044658	1.41559	0.774572	0.893711	0.544917	5.94641	5.76486	0.0132052	9909.08	0.0297713	3345.78	417.317	320.188	17.706	16.2401	2.93619	16.1031	12.2107	1.86186	1.66455	0.0185682	0.173746	0.207165
Tunisia	Africa	0.668778	5.63334	0.152584	0.00485931	6.57982	16.4891	2.31564	0.203532	26946.1	0.044658	1.41559	0.774572	0.893711	0.544917	5.94641	5.76486	0.0132052	9909.08	0.0302138	3345.78	417.317	320.188	17.706	16.2401	2.93619	16.1031	12.2107	1.86186	1.66455	0.0185682	0.173746	0.156537
Uganda	Africa	0.668778	5.63334	0.152584	0.00485931	6.57982	16.4891	2.31564	0.203532	26946.1	0.044658	1.41559	0.774572	0.893711	0.544917	5.94641	5.76486	0.0132052	9909.08	0.0175383	3345.78	417.317	320.188	17.706	16.2401	2.93619	16.1031	12.2107	1.86186	1.66455	0.0185682	0.173746	0.207165
United Republic of Tanzania	Africa	0.668778	5.63334	0.152584	0.00485931	6.57982	16.4891	2.31564	0.203532	26946.1	0.044658	1.41559	0.774572	0.893711	0.544917	5.94641	5.76486	0.0132052	9909.08	0.0175383	3345.78	417.317	320.188	17.706	16.2401	2.93619	16.1031	12.2107	1.86186	1.66455	0.0185682	0.173746	0.207165
Zambia	Africa	0.668778	5.63334	0.152584	0.00485931	6.57982	16.4891	3.05377	0.203532	26946.1	0.044658	1.41559	0.774572	0.893711	0.544917	5.94641	5.76486	0.0132052	9909.08	0.0175383	3345.78	417.317	320.188	17.706	16.2401	2.93619	16.1031	12.2107	1.86186	1.66455	0.0185682	0.173746	0.207165
Zimbabwe	Africa	0.668778	5.63334	0.152584	0.00485931	6.57982	16.4891	2.31564	0.203532	26946.1	0.044658	1.41559	8.68776e-06	0.893711	0.544917	5.94641	5.76486	0.0132052	11670.9	0.0175383	8631.43	417.317	320.188	17.706	16.2401	2.93619	16.1031	12.2107	1.86186	1.66455	0.00100312	0.173746	0.207165
Antigua and Barbuda	Latin America and the Caribbean	0.668778	5.63334	0.152584	0.00485931	6.57982	16.4891	2.31564	0.203532	26946.1	0.044658	1.41559	0.774572	0.893711	0.544917	5.94641	5.76486	0.0132052	9909.08	0.0175383	3345.78	417.317	320.188	17.706	16.2401	2.93619	16.1031	12.2107	1.86186	1.66455	0.0185682	0.173746	0.207165
Argentina	Latin America and the Caribbean	0.668778	5.63334	0.152584	0.00485931	6.57982	16.4891	2.31564	0.203532	20876.6	0.044658	1.41559	0.000840974	0.893711	0.544917	5.94641	5.76486	0.0132052	9909.08	0.0175383	3345.78	417.317	320.188	17.706	16.2401	2.93619	16.1031	12.2107	1.86186	1.66455	0.0185682	0.309508	0.395473
Bahamas	Latin America and the Caribbean	0.668778	5.63334	0.152584	0.00485931	6.57982	16.4891	2.31564	0.203532	26946.1	0.044658	1.41559	0.774572	0.893711	0.544917	5.94641	5.76486	0.0132052	9909.08	0.0175383	3345.78	417.317	320.188	17.706	16.2401	2.93619	16.1031	12.2107	1.86186	1.66455	0.0185682	0.173746	0.207165
Barbados	Latin America and the Caribbean	0.668778	5.63334	0.152584	0.00485931	6.57982	16.4891	2.31564	0.203532	26946.1	0.044658	1.41559	0.774572	0.893711	0.544917	5.94641	5.76486	0.0132052	9909.08	0.0175383	3345.78	417.317	320.188	17.706	16.2401	2.93619	16.1031	12.2107	1.86186	1.66455	0.0185682	0.173746	0.207165
Belize	Latin America and the Caribbean	0.668778	5.63334	0.152584	0.00485931	6.57982	16.4891	2.31564	0.203532	26946.1	0.044658	1.41559	0.774572	0.893711	0.544917	5.94641	5.76486	0.0132052	9909.08	0.0175383	3345.78	417.317	320.188	17.706	16.2401	2.93619	16.1031	12.2107	1.86186	1.66455	0.0185682	0.173746	0.207165
Bolivia (Plurinational State of)	Latin America and the Caribbean	0.668778	0.226456	0.152584	0.00485931	6.57982	16.4891	2.31564	0.203532	26946.1	0.044658	1.13781	0.774572	0.893711	0.544917	5.94641	5.76486	0.0132052	9909.08	0.0175383	3345.78	417.317	289.418	17.706	11.7013	2.93619	16.1031	12.2107	1.86186	1.91451	0.0185682	0.269336	0.207165
Brazil	Latin America and the Caribbean	0.169201	5.63334	0.152584	0.00485931	6.57982	16.4891	2.31564	0.203532	18741.1	0.0260434	1.41559	7.12387	0.204173	2.49204e-07	5.94641	0.0274111	0.0121535	9909.08	2.87983e-05	3345.78	417.317	320.188	18.9869	12.5462	6.55883e-16	16.1031	12.2107	22.1483	1.66455	1.88633e-15	0.270989	0.42952
Chile	Latin America and the Caribbean	0.668778	5.63334	0.152584	0.00640997	6.57982	16.4891	2.25323	0.203532	26946.1	0.044658	1.41559	0.000165351	0.893711	0.544917	10.9798	5.76486	0.0132052	9909.08	0.0175383	3345.78	431.02	358.061	17.706	16.2401	2.93619	16.1031	12.2107	1.86186	1.66455	0.0185682	0.173746	0.207165
Colombia	Latin America and the Caribbean	0.668778	5.63334	0.152584	0.00485931	6.57982	16.4891	2.31564	0.203532	26946.1	0.044658	1.41559	0.774572	0.893711	0.544917	5.94641	5.76486	0.0132052	9909.08	0.0175383	3345.78	417.317	320.188	17.706	16.2401	2.93619	16.1031	12.2107	1.86186	1.66455	0.00646867	0.343925	0.494909
Costa Rica	Latin America and the Caribbean	0.668778	5.63334	0.152584	0.00485931	6.57982	16.4891	2.31564	0.203532	26946.1	0.044658	1.41559	0.774572	0.893711	0.544917	5.94641	5.76486	0.0132052	9909.08	0.0175383	3345.78	417.317	320.188	17.706	16.2401	2.93619	16.1031	12.2107	1.86186	1.66455	0.0185682	0.173746	0.207165
Cuba	Latin America and the Caribbean	0.668778	5.63334	0.152584	0.00485931	6.57982	1.0282	2.31564	0.203532	26946.1	0.044658	1.41559	0.774572	0.893711	0.544917	5.94641	5.76486	0.0132052	9909.08	0.0175383	3345.78	417.317	320.188	17.706	16.2401	2.93619	16.1031	12.2107	1.86186	1.66455	0.0185682	0.173746	0.207165
Dominica	Latin America and the Caribbean	0.668778	5.63334	0.152584	0.00485931	6.57982	16.4891	2.31564	0.203532	26946.1	0.044658	1.41559	0.774572	0.893711	0.544917	5.94641	5.76486	0.0132052	9909.08	0.0175383	3345.78	417.317	320.188	17.706	16.2401	2.93619	16.1031	12.2107	1.86186	1.66455	0.0185682	0.173746	0.207165
Dominican Republic	Latin America and the Caribbean	0.668778	5.63334	0.152584	0.00485931	6.57982	16.4891	2.31564	0.203532	26946.1	0.044658	1.41559	0.774572	0.893711	0.544917	5.94641	5.76486	0.0132052	9909.08	0.0175383	3345.78	417.317	320.188	17.706	16.2401	2.93619	16.1031	12.2107	1.86186	1.66455	0.0185682	0.173746	0.207165
Ecuador	Latin America and the Caribbean	0.668778	5.63334	0.152584	0.00485931	6.57982	16.4891	2.31564	0.203532	26946.1	0.044658	1.41559	0.774572	0.893711	0.544917	5.94641	5.76486	0.0132052	9909.08	0.0175383	3345.78	417.317	320.188	17.706	16.2401	2.93619	16.1031	12.2107	1.86186	1.66455	0.0185682	0.173746	0.491575
El Salvador	Latin America and the Caribbean	0.668778	5.63334	0.152584	0.00485931	6.57982	16.4891	2.31564	0.203532	26946.1	0.044658	1.41559	0.774572	0.893711	0.544917	5.94641	5.76486	0.0132052	9909.08	0.0175383	3345.78	417.317	320.188	17.706	16.2401	2.93619	16.1031	12.2107	1.86186	1.66455	0.0185682	0.173746	0.207165
Grenada	Latin America and the Caribbean	0.668778	5.63334	0.152584	0.00485931	6.57982	16.4891	2.31564	0.203532	26946.1	0.044658	1.41559	0.774572	0.893711	0.544917	5.94641	5.76486	0.0132052	9909.08	0.0175383	3345.78	417.317	320.188	17.706	16.2401	2.93619	16.1031	12.2107	1.86186	1.66455	0.0185682	0.173746	0.207165
Guatemala	Latin America and the Caribbean	0.668778	5.63334	0.152584	0.00485931	6.57982	16.4891	2.31564	0.203532	26946.1	0.044658	1.41559	0.774572	0.893711	0.544917	5.94641	5.76486	0.0132052	9909.08	0.0175383	3345.78	417.317	320.188	17.706	16.2401	2.93619	16.1031	12.2107	1.86186	1.66455	0.0185682	0.173746	0.207165
Guyana	Latin America and the Caribbean	0.668778	5.63334	0.152584	0.00485931	6.57982	16.4891	2.31564	0.203532	26946.1	0.044658	1.41559	0.774572	0.893711	0.544917	5.94641	5.76486	0.0132052	9909.08	0.0175383	3345.78	417.317	320.188	17.706	16.2401	2.93619	16.1031	12.2107	1.86186	1.66455	0.0185682	0.173746	0.207165
Haiti	Latin America and the Caribbean	0.668778	5.63334	0.152584	0.00485931	6.57982	16.4891	2.31564	0.203532	26946.1	0.044658	1.41559	0.774572	0.893711	0.544917	5.94641	5.76486	0.0132052	9909.08	0.0175383	3345.78	417.317	320.188	17.706	16.2401	2.93619	16.1031	12.2107	1.86186	1.66455	0.0185682	0.173746	0.207165
Honduras	Latin America and the Caribbean	0.668778	5.63334	0.152584	0.00485931	6.57982	16.4891	2.31564	0.203532	26946.1	0.044658	1.41559	0.774572	0.893711	0.544917	5.94641	5.76486	0.0132052	9909.08	0.0175383	3345.78	417.317	320.188	17.706	16.2401	2.93619	16.1031	12.2107	1.86186	1.66455	0.0185682	0.173746	0.207165
Jamaica	Latin America and the Caribbean	0.000882866	5.63334	0.152584	0.00485931	6.57982	16.4891	2.31564	0.203532	26946.1	0.044658	1.41559	0.774572	0.893711	0.544917	5.94641	5.76486	0.0132052	9909.08	0.0175383	3345.78	417.317	320.188	17.706	16.2401	2.93619	16.1031	12.2107	1.86186	1.66455	0.0185682	0.173746	0.207165
Mexico	Latin America and the Caribbean	0.668778	3.59315	0.152584	0.00485931	6.57982	16.4891	0.745887	0.0362711	31016.3	0.044658	1.24614	0.774572	0.893711	1.22654	17.4833	5.76486	0.0132052	9909.08	0.0164127	3345.78	417.317	478.042	17.706	16.2401	2.93619	16.1031	12.2107	1.86186	1.17739	0.000390082	0.349879	0.456755
Nicaragua	Latin America and the Caribbean	0.668778	5.63334	0.152584	0.00485931	6.57982	16.4891	2.31564	0.203532	26946.1	0.044658	1.41559	0.774572	0.893711	0.544917	5.94641	5.76486	0.0132052	9909.08	0.0175383	3345.78	417.317	320.188	17.706	16.2401	2.93619	16.1031	12.2107	1.86186	1.66455	0.0185682	0.173746	0.207165
Panama	Latin America and the Caribbean	0.668778	5.63334	0.152584	0.00485931	6.57982	16.4891	2.31564	0.203532	26946.1	0.044658	1.41559	0.774572	0.893711	0.544917	5.94641	5.76486	0.0132052	9909.08	0.0175383	3345.78	417.317	320.188	17.706	16.2401	2.93619	16.1031	12.2107	1.86186	1.66455	0.0185682	0.173746	0.207165
Paraguay	Latin America and the Caribbean	0.668778	5.63334	0.152584	0.00485931	6.57982	16.4891	2.31564	0.203532	26946.1	0.044658	1.41559	0.774572	0.893711	0.544917	5.94641	5.76486	0.0132052	9909.08	0.0175383	3345.78	417.317	320.188	17.706	16.2401	2.93619	16.1031	12.2107	1.86186	1.66455	0.0185682	0.173746	0.207165
Peru	Latin America and the Caribbean	0.668778	5.63334	0.152584	0.0424596	6.57982	16.4891	2.19343	0.203532	23587.3	0.00106973	1.07786	0.774572	0.893711	0.544917	2.66816	5.76486	0.0132052	9909.08	0.0116336	3345.78	417.317	161.837	17.706	21.0897	2.93619	16.1031	12.2107	1.86186	1.86136	0.0185682	0.219951	0.302145
Saint Kitts and Nevis	Latin America and the Caribbean	0.668778	5.63334	0.152584	0.00485931	6.57982	16.4891	2.31564	0.203532	26946.1	0.044658	1.41559	0.774572	0.893711	0.544917	5.94641	5.76486	0.0132052	9909.08	0.0175383	3345.78	417.317	320.188	17.706	16.2401	2.93619	16.1031	12.2107	1.86186	1.66455	0.0185682	0.173746	0.207165
Saint Lucia	Latin America and the Caribbean	0.668778	5.63334	0.152584	0.00485931	6.57982	16.4891	2.31564	0.203532	26946.1	0.044658	1.41559	0.774572	0.893711	0.544917	5.94641	5.76486	0.0132052	9909.08	0.0175383	3345.78	417.317	320.188	17.706	16.2401	2.93619	16.1031	12.2107	1.86186	1.66455	0.0185682	0.173746	0.207165
Saint Vincent and the Grenadines	Latin America and the Caribbean	0.668778	5.63334	0.152584	0.00485931	6.57982	16.4891	2.31564	0.203532	26946.1	0.044658	1.41559	0.774572	0.893711	0.544917	5.94641	5.76486	0.0132052	9909.08	0.0175383	3345.78	417.317	320.188	17.706	16.2401	2.93619	16.1031	12.2107	1.86186	1.66455	0.0185682	0.173746	0.207165
Suriname	Latin America and the Caribbean	0.668778	5.63334	0.152584	0.00485931	6.57982	16.4891	2.31564	0.203532	26946.1	0.044658	1.41559	0.774572	0.893711	0.544917	5.94641	5.76486	0.0132052	9909.08	0.0175383	3345.78	417.317	320.188	17.706	16.2401	2.93619	16.1031	12.2107	1.86186	1.66455	0.0185682	0.173746	0.207165
Trinidad and Tobago	Latin America and the Caribbean	0.668778	5.63334	0.152584	0.00485931	6.57982	16.4891	2.31564	0.203532	26946.1	0.044658	1.41559	0.774572	0.893711	0.544917	5.94641	5.76486	0.0132052	9909.08	0.0175383	3345.78	417.317	320.188	17.706	16.2401	2.93619	16.1031	12.2107	1.86186	1.66455	0.0185682	0.311635	0.43951
Uruguay	Latin America and the Caribbean	0.668778	5.63334	0.152584	0.00485931	6.57982	16.4891	2.31564	0.203532	26946.1	0.044658	1.41559	0.774572	0.893711	0.544917	5.94641	5.76486	0.0132052	9909.08	0.0175383	3345.78	417.317	320.188	17.706	16.2401	2.93619	16.1031	12.2107	1.86186	1.66455	0.0185682	0.173746	0.207165
Venezuela (Bolivarian Republic of)	Latin America and the Caribbean	0.668778	5.63334	0.152584	0.00485931	6.57982	16.4891	2.31564	0.203532	26946.1	0.044658	1.41559	0.774572	0.893711	0.544917	5.94641	5.76486	0.0132052	9909.08	0.0175383	3345.78	417.317	320.188	17.706	16.2401	2.93619	16.1031	12.2107	1.86186	1.66455	3.12832e-15	2.15886e-05	1.31941e-27
Canada	Northern America	0.668778	5.63334	0.152584	0.00485931	6.57982	8.62626	3.85323	0.203532	31743.8	0.0238453	1.41559	0.774572	0.893711	0.544917	7.17881	8.87572	0.0228811	29638.2	0.0175383	21919.5	417.317	320.188	17.706	16.2401	2.41718	16.1031	5.2809	1.86186	1.33255	0.000675538	0.273532	0.0161888
United States of America	Northern America	0.668778	5.63334	0.152584	0.00485931	6.57982	1.67843	1.93815	0.203532	29393.1	0.0459856	1.45312	0.774572	0.893711	0.544917	4.62241	6.92765	0.0132052	10108.7	0.0216951	7476.07	406.677	276.157	17.706	16.2401	6.24303	16.1031	3.8848e-08	3.95504e-33	1.96023	2.36053e-08	0.277219	0.381151
Afghanistan	Asia	0.668778	5.63334	0.152584	0.00485931	6.57982	16.4891	2.31564	0.203532	26946.1	0.044658	1.41559	0.774572	0.893711	0.544917	5.94641	5.76486	0.0132052	9909.08	0.0175383	3345.78	417.317	320.188	17.706	16.2401	2.93619	16.1031	12.2107	1.86186	1.66455	0.0185682	0.173746	0.207165
Armenia	Asia	0.668778	5.63334	0.152584	0.00485931	6.57982	16.4891	2.31564	0.203532	26946.1	0.044658	1.41559	0.774572	0.893711	0.544917	13.2381	5.76486	0.0132052	9909.08	0.0175383	3345.78	0.0316412	320.188	17.706	16.2401	2.93619	16.1031	12.2107	1.86186	1.66455	0.0185682	0.173746	0.207165
Azerbaijan	Asia	0.668778	5.63334	0.152584	0.00485931	6.57982	16.4891	2.31564	0.203532	26946.1	0.044658	1.41559	0.774572	0.893711	0.544917	5.94641	5.76486	0.0132052	9909.08	0.0175383	3345.78	417.317	320.188	17.706	16.2401	2.93619	16.1031	12.2107	1.86186	1.66455	0.0185682	0.0237847	0.215432
Bahrain	Asia	0.668778	5.63334	0.152584	0.00485931	6.57982	16.4891	2.31564	0.203532	26946.1	0.044658	1.41559	0.774572	0.893711	0.544917	5.94641	5.76486	0.0132052	9909.08	0.0175383	3345.78	417.317	320.188	17.706	16.2401	2.93619	16.1031	12.2107	1.86186	1.66455	0.0185682	0.370937	0.207165
Bangladesh	Asia	0.668778	5.63334	0.152584	0.00485931	6.57982	16.4891	2.31564	0.203532	26946.1	0.044658	1.41559	0.774572	0.893711	0.544917	5.94641	5.76486	0.0132052	9909.08	0.0175383	3345.78	417.317	320.188	17.706	16.2401	2.93619	16.1031	12.2107	1.86186	1.66455	0.0185682	0.365323	0.207165
Bhutan	Asia	0.668778	5.63334	0.152584	0.00485931	6.57982	16.4891	2.31564	0.203532	26946.1	0.044658	1.41559	0.774572	0.893711	0.544917	5.94641	5.76486	0.0132052	9909.08	0.0175383	3345.78	417.317	320.188	17.706	16.2401	2.93619	16.1031	12.2107	1.86186	1.66455	0.0185682	0.173746	0.207165
Brunei Darussalam	Asia	0.668778	5.63334	0.152584	0.00485931	6.57982	16.4891	2.31564	0.203532	26946.1	0.044658	1.41559	0.774572	0.893711	0.544917	5.94641	5.76486	0.0132052	9909.08	0.0175383	3345.78	417.317	320.188	17.706	16.2401	2.93619	16.1031	12.2107	1.86186	1.66455	0.0185682	0.247844	0.209494
Cambodia	Asia	0.668778	5.63334	0.152584	0.00485931	6.57982	16.4891	2.31564	0.203532	26946.1	0.044658	1.41559	0.774572	0.893711	0.544917	5.94641	5.76486	0.0132052	9909.08	0.0175383	3345.78	417.317	320.188	17.706	16.2401	2.93619	16.1031	12.2107	1.86186	1.66455	0.0185682	0.173746	0.207165
China	Asia	1.61437	6.08921	0.222689	0.0190461	6.57982	17.1545	4.04413	0.259262	39577.3	0.0633304	1.7801	1.83543	1.10691	0.786197	2.85265	6.34465	0.0132052	9909.08	0.0260506	3345.78	417.317	406.897	17.706	17.7598	0.994611	16.3416	0.588892	0.685244	2.06109	0.0312558	0.11594	0.310786
Cyprus	Asia	0.668778	5.63334	0.152584	0.00485931	6.57982	16.4891	2.31564	0.203532	26946.1	0.044658	1.41559	0.774572	0.893711	0.544917	5.94641	5.76486	0.0132052	9909.08	0.0175383	3345.78	417.317	320.188	17.706	16.2401	2.93619	16.1031	12.2107	1.86186	1.66455	0.0185682	0.173746	0.207165
Democratic People's Republic of Korea	Asia	0.668778	5.63334	0.152584	0.00485931	6.57982	16.4891	2.31564	0.203532	26946.1	0.044658	1.41559	0.774572	0.893711	0.544917	5.94641	5.76486	0.0132052	9909.08	0.0175383	3345.78	417.317	320.188	17.706	16.2401	2.93619	4.72991	12.2107	1.86186	1.66455	0.0185682	0.173746	0.207165
Georgia	Asia	0.668778	5.63334	0.152584	0.00485931	6.57982	16.4891	2.31564	0.203532	26946.1	0.044658	1.41559	0.774572	0.893711	0.544917	5.94641	5.76486	0.0132052	9909.08	0.0175383	3345.78	417.317	320.188	17.706	16.2401	2.93619	16.1031	12.2107	1.86186	1.66455	0.0185682	0.173746	0.207165
India	Asia	0.845376	5.63334	0.126929	0.00485931	3.16048	16.4891	2.31564	0.203532	26946.1	0.071058	1.63962	0.774572	0.893711	0.527524	5.94641	5.76486	0.0132052	9909.08	0.0288956	3345.78	417.317	320.188	17.706	16.2401	4.36985e-06	16.1031	12.2107	1.86186	1.95421	0.00120657	0.0806364	0.317818
Indonesia	Asia	0.403529	5.63334	0.152584	0.00485931	6.57982	5.00107e-06	1.55164	0.203532	19040.8	0.044658	1.41559	0.774572	0.893711	0.544917	5.94641	5.65315	0.0132052	9909.08	0.0175383	3345.78	417.317	320.188	17.706	16.7408	2.93619	16.1031	12.2107	1.86186	1.66455	0.0148015	0.231942	0.448672
Iran (Islamic Republic of)	Asia	0.668778	5.63334	1.43776e-07	0.00485931	6.57982	16.4891	2.31564	0.0542227	26946.1	0.0400682	1.41559	0.774572	0.893711	0.544917	8.88936	5.76486	0.0132052	9909.08	0.0175383	3345.78	417.317	320.188	17.706	16.2401	2.93619	16.1031	0.00152161	1.86186	1.66455	0.0185682	0.0094783	0.00142129
Iraq	Asia	0.668778	5.63334	0.152584	0.00485931	6.57982	16.4891	2.31564	0.203532	26946.1	0.044658	1.41559	0.774572	0.893711	0.544917	5.94641	5.76486	0.0132052	9909.08	0.0175383	3345.78	417.317	320.188	17.706	16.2401	2.93619	16.1031	12.2107	1.86186	1.66455	0.0185682	2.00859e-05	0.0121857
Israel	Asia	0.668778	5.63334	0.152584	0.00485931	6.57982	16.4891	2.31564	0.203532	26946.1	0.044658	1.41559	0.774572	0.893711	0.544917	5.94641	5.76486	0.0132052	9909.08	0.0459665	3345.78	417.317	320.188	17.706	16.2401	2.93619	16.1031	12.2107	1.86186	1.66455	0.0185682	0.173746	0.207165
Japan	Asia	0.668778	5.63334	0.152584	0.00485931	6.57982	16.4891	2.31564	0.203532	26946.1	0.044658	1.41559	0.774572	0.893711	0.544917	5.94641	5.76486	0.0132052	9909.08	0.0175383	3345.78	417.317	320.188	17.706	16.2401	2.93619	16.1031	12.2107	1.86186	1.66455	1.40004e-07	0.173746	0.207165
Jordan	Asia	0.668778	5.63334	0.152584	0.00485931	6.57982	16.4891	2.31564	0.203532	26946.1	0.044658	1.41559	0.774572	0.893711	0.544917	5.94641	5.76486	0.0132052	9909.08	0.00279702	3345.78	417.317	320.188	17.706	16.2401	2.93619	16.1031	12.2107	1.86186	1.66455	0.0185682	0.173746	0.207165
Kazakhstan	Asia	0.862368	5.63334	0.00114999	0.00485931	3.90345	16.4891	2.1665	0.203532	29108.6	0.0193002	0.328281	0.774572	0.893711	1.01534	5.94641	5.76486	0.0132052	9909.08	0.000206624	3345.78	0.0205415	320.188	17.706	16.2401	2.93619	16.1031	18.0569	1.86186	0.574534	0.000115267	0.0507759	0.0943731
Kuwait	Asia	0.668778	5.63334	0.152584	0.00485931	6.57982	16.4891	2.31564	0.203532	26946.1	0.044658	1.41559	0.774572	0.893711	0.544917	5.94641	5.76486	0.0132052	9909.08	0.0175383	3345.78	417.317	320.188	17.706	16.2401	2.93619	16.1031	12.2107	1.86186	1.66455	0.0185682	0.014677	0.00863748
Kyrgyzstan	Asia	0.668778	5.63334	0.152584	0.00485931	6.57982	16.4891	2.31564	0.203532	26946.1	0.044658	1.41559	0.774572	0.893711	0.544917	5.94641	5.76486	0.0132052	9909.08	0.0175383	3345.78	417.317	320.188	17.706	16.2401	2.93619	16.1031	12.2107	1.86186	1.66455	0.0185682	0.173746	0.207165
Lao People's Democratic Republic	Asia	0.668778	5.63334	0.152584	0.00485931	6.57982	16.4891	2.31564	0.203532	26946.1	0.044658	1.41559	0.774572	0.893711	0.544917	5.94641	5.76486	0.0132052	9909.08	0.0175383	3345.78	417.317	320.188	17.706	16.2401	2.93619	16.1031	12.2107	1.86186	1.66455	0.0185682	0.173746	0.207165
Lebanon	Asia	0.668778	5.63334	0.152584	0.00485931	6.57982	16.4891	2.31564	0.203532	26946.1	0.044658	1.41559	0.774572	0.893711	0.544917	5.94641	5.76486	0.0132052	9909.08	0.0175383	3345.78	417.317	320.188	17.706	16.2401	2.93619	16.1031	12.2107	1.86186	1.66455	0.0185682	0.173746	0.207165
Malaysia	Asia	0.668778	5.63334	0.152584	0.00485931	6.57982	16.4891	2.31564	0.203532	26946.1	0.044658	1.41559	0.774572	0.893711	0.544917	5.94641	5.76486	0.0132052	9909.08	0.0175383	3345.78	417.317	320.188	17.706	11.6481	2.93619	16.1031	12.2107	1.86186	1.66455	0.0185682	0.288831	0.3732
Maldives	Asia	0.668778	5.63334	0.152584	0.00485931	6.57982	16.4891	2.31564	0.203532	26946.1	0.044658	1.41559	0.774572	0.893711	0.544917	5.94641	5.76486	0.0132052	9909.08	0.0175383	3345.78	417.317	320.188	17.706	16.2401	2.93619	16.1031	12.2107	1.86186	1.66455	0.0185682	0.173746	0.207165
Mongolia	Asia	0.668778	5.63334	0.152584	0.00485931	6.57982	16.4891	2.31564	0.126268	26946.1	0.044658	1.41559	0.774572	0.893711	0.544917	5.94641	5.76486	0.0132052	9909.08	0.0175383	3345.78	417.317	320.188	17.706	16.2401	2.93619	16.1031	12.2107	1.86186	1.66455	0.0164097	0.173746	0.207165
Myanmar	Asia	0.668778	5.63334	0.152584	0.00485931	6.57982	16.4891	2.31564	0.203532	26946.1	0.044658	1.41559	0.774572	0.893711	0.544917	5.94641	5.76486	0.0132052	9909.08	0.0175383	3345.78	417.317	320.188	17.706	12.8139	2.93619	16.1031	12.2107	1.86186	1.66455	0.0185682	0.202347	0.207165
Nepal	Asia	0.668778	5.63334	0.152584	0.00485931	6.57982	16.4891	2.31564	0.203532	26946.1	0.044658	1.41559	0.774572	0.893711	0.544917	5.94641	5.76486	0.0132052	9909.08	0.0175383	3345.78	417.317	320.188	17.706	16.2401	2.93619	16.1031	12.2107	1.86186	1.66455	0.0185682	0.173746	0.207165
Oman	Asia	0.668778	5.63334	0.152584	0.00485931	6.57982	16.4891	2.31564	0.203532	26946.1	0.044658	1.41559	0.774572	0.893711	0.544917	5.94641	5.76486	0.0132052	9909.08	0.0175383	3345.78	417.317	320.188	17.706	16.2401	2.93619	16.1031	12.2107	1.86186	1.66455	0.0185682	0.244516	0.341066
Pakistan	Asia	0.668778	1.7872e-19	3.48294e-07	0.00485931	6.57982	16.4891	2.31564	0.203532	26946.1	0.044658	1.41559	0.774572	0.893711	0.544917	5.94641	5.76486	0.0132052	9909.08	0.0175383	3345.78	417.317	320.188	17.706	16.2401	2.93619	16.1031	12.2107	1.86186	1.66455	7.66734e-07	0.287453	0.207165
Philippines	Asia	0.668778	5.63334	0.152584	0.00485931	6.57982	9.10918	2.31564	0.203532	26946.1	0.044658	1.41559	0.774572	0.893711	0.544917	5.94641	8.26905	0.0132052	9909.08	0.0175383	3345.78	417.317	320.188	17.706	16.2401	2.93619	16.1031	12.2107	1.86186	1.66455	0.0185682	0.173746	0.207165
Qatar	Asia	0.668778	5.63334	0.152584	0.00485931	6.57982	16.4891	2.31564	0.203532	26946.1	0.044658	1.41559	0.774572	0.893711	0.544917	5.94641	5.76486	0.0132052	9909.08	0.0175383	3345.78	417.317	320.188	17.706	16.2401	2.93619	16.1031	12.2107	1.86186	1.66455	0.0185682	0.00591159	0.102931
Republic of Korea	Asia	0.668778	5.63334	0.152584	0.00485931	6.57982	16.4891	2.31564	0.203532	26946.1	0.044658	1.41559	0.774572	0.893711	0.544917	5.94641	5.76486	0.0132052	9909.08	0.0175383	3345.78	417.317	320.188	17.706	16.2401	2.93619	16.1031	12.2107	1.86186	1.66455	7.22989e-06	0.173746	0.207165
Saudi Arabia	Asia	0.646187	5.63334	0.152584	0.00485931	6.57982	16.4891	2.31564	0.203532	26946.1	0.044658	1.41559	0.774572	0.893711	0.544917	5.94641	5.76486	0.0132052	9909.08	0.000432626	3345.78	417.317	320.188	17.706	16.2401	2.93619	16.1031	12.2107	1.86186	1.66455	0.0185682	0.0852411	0.0272382
Singapore	Asia	0.668778	5.63334	0.152584	0.00485931	6.57982	16.4891	2.31564	0.203532	26946.1	0.044658	1.41559	0.774572	0.893711	0.544917	5.94641	5.76486	0.0132052	9909.08	0.0175383	3345.78	417.317	320.188	17.706	16.2401	2.93619	16.1031	12.2107	1.86186	1.66455	0.0185682	0.173746	0.207165
Sri Lanka	Asia	0.668778	5.63334	0.152584	0.00485931	6.57982	16.4891	2.31564	0.203532	26946.1	0.044658	1.41559	0.774572	0.893711	0.544917	5.94641	5.76486	0.0132052	9909.08	0.0175383	3345.78	417.317	320.188	17.706	16.2401	2.93619	16.1031	12.2107	1.86186	1.66455	0.0185682	0.173746	0.207165
Syrian Arab Republic	Asia	0.668778	5.63334	0.152584	0.00485931	6.57982	16.4891	2.31564	0.203532	26946.1	0.044658	1.41559	0.774572	0.893711	0.544917	5.94641	5.76486	0.0132052	9909.08	0.0175383	3345.78	417.317	320.188	17.706	16.2401	2.93619	16.1031	12.2107	1.86186	1.66455	0.0185682	0.02952	0.000562536
Tajikistan	Asia	0.668778	6.85806	0.152584	0.00485931	6.57982	16.4891	2.31564	0.203532	26946.1	0.044658	1.41559	0.774572	0.893711	0.544917	5.94641	5.76486	0.0132052	9909.08	0.0175383	3345.78	417.317	320.188	17.706	16.2401	2.93619	16.1031	12.2107	1.86186	1.66455	0.0185682	0.173746	0.207165
Thailand	Asia	0.668778	5.63334	0.152584	0.00485931	6.57982	16.4891	2.31564	0.203532	26946.1	0.044658	1.41559	0.774572	0.893711	0.544917	5.94641	5.76486	0.0132052	9909.08	0.0175383	3345.78	417.317	320.188	17.706	16.2401	2.93619	16.1031	12.2107	1.86186	1.66455	0.00863367	0.366246	0.592694
Timor-Leste	Asia	0.668778	5.63334	0.152584	0.00485931	6.57982	16.4891	2.31564	0.203532	26946.1	0.044658	1.41559	0.774572	0.893711	0.544917	5.94641	5.76486	0.0132052	9909.08	0.0175383	3345.78	417.317	320.188	17.706	16.2401	2.93619	16.1031	12.2107	1.86186	1.66455	0.0185682	0.173746	0.207165
Turkey	Asia	0.668778	0.832473	0.00103901	2.4448e-09	9.3653	16.4891	2.31564	0.203532	26946.1	0.13752	1.57334	0.774572	0.574312	0.544917	5.94641	5.76486	0.0132052	9909.08	0.00649917	3345.78	417.317	320.188	17.706	16.2401	2.93619	16.1031	12.2107	1.86186	1.66455	0.000752172	0.173746	0.207165
Turkmenistan	Asia	0.668778	5.63334	0.152584	0.00485931	6.57982	16.4891	2.31564	0.203532	26946.1	0.044658	1.41559	0.774572	0.893711	0.544917	5.94641	5.76486	0.0132052	9909.08	0.0175383	3345.78	417.317	320.188	17.706	16.2401	2.93619	16.1031	12.2107	1.86186	1.66455	0.0185682	0.000455654	0.471599
United Arab Emirates	Asia	0.668778	5.63334	0.152584	0.00485931	6.57982	16.4891	2.31564	0.203532	26946.1	0.044658	1.41559	0.774572	0.893711	0.544917	5.94641	5.76486	0.0132052	9909.08	0.0175383	3345.78	417.317	320.188	17.706	16.2401	2.93619	16.1031	12.2107	1.86186	1.66455	0.0185682	0.0175636	0.0246697
Uzbekistan	Asia	0.668778	5.63334	0.152584	0.00485931	6.57982	16.4891	2.31564	0.203532	27479.3	0.044658	1.41559	0.774572	0.893711	0.544917	0.00310448	5.76486	0.0132052	9909.08	0.00285936	3345.78	417.317	320.188	17.706	16.2401	2.93619	16.1031	19.1328	1.86186	1.66455	4.95788e-06	0.245136	0.139902
Viet Nam	Asia	1.18405e-21	5.63334	0.152584	0.00485931	6.57982	16.4891	2.31564	0.166659	26946.1	0.044658	1.41559	0.774572	0.893711	0.544917	5.94641	5.76486	0.0132052	9909.08	0.0626679	3345.78	417.317	320.188	17.706	24.6261	8.00391	19.8418	12.2107	1.86186	1.66455	0.0119906	0.0465818	0.0571324
Yemen	Asia	0.668778	5.63334	0.152584	0.00485931	6.57982	16.4891	2.31564	0.203532	26946.1	0.044658	1.41559	0.774572	0.893711	0.544917	5.94641	5.76486	0.0132052	9909.08	0.0175383	3345.78	417.317	320.188	17.706	16.2401	2.93619	16.1031	12.2107	1.86186	1.66455	0.0185682	1.00389e-34	0.0111017
Albania	Europe	0.668778	5.63334	0.152584	0.00485931	6.57982	16.4891	2.31564	0.203532	26946.1	0.044658	1.41559	0.774572	0.893711	0.544917	5.94641	5.76486	0.0132052	9909.08	0.0175383	3345.78	417.317	320.188	17.706	16.2401	2.93619	16.1031	12.2107	1.86186	1.66455	0.0185682	0.173746	0.207165
Andorra	Europe	0.668778	5.63334	0.152584	0.00485931	6.57982	16.4891	2.31564	0.203532	26946.1	0.044658	1.41559	0.774572	0.893711	0.544917	5.94641	5.76486	0.0132052	9909.08	0.0175383	3345.78	417.317	320.188	17.706	16.2401	2.93619	16.1031	12.2107	1.86186	1.66455	0.0185682	0.173746	0.207165
Austria	Europe	0.668778	5.63334	0.152584	0.00485931	6.57982	16.4891	2.31564	0.203532	26946.1	0.044658	1.41559	0.774572	0.838539	0.544917	5.94641	5.76486	0.0132052	9909.08	0.0175383	3345.78	417.317	320.188	17.706	16.2401	2.93619	27.4545	12.2107	1.86186	1.66455	0.0185682	0.173746	0.207165
Belarus	Europe	0.668778	5.63334	0.152584	0.00485931	6.57982	16.4891	2.31564	0.203532	26946.1	0.044658	1.41559	0.774572	0.893711	0.544917	5.94641	5.76486	0.0132052	9909.08	0.0175383	3345.78	417.317	320.188	17.706	16.2401	2.93619	16.1031	12.2107	1.86186	1.66455	0.0185682	0.173746	0.207165
Belgium	Europe	0.668778	5.63334	0.152584	0.00485931	6.57982	16.4891	2.31564	0.203532	26946.1	0.044658	1.41559	0.774572	0.893711	0.544917	5.94641	5.76486	0.0132052	9909.08	0.0175383	3345.78	417.317	320.188	17.706	16.2401	2.93619	16.1031	12.2107	1.86186	1.66455	0.0185682	0.173746	0.207165
Bosnia and Herzegovina	Europe	0.668778	5.63334	0.152584	0.00485931	6.57982	16.4891	2.31564	0.203532	26946.1	0.044658	1.41559	0.774572	0.893711	0.544917	5.94641	5.76486	0.0132052	9909.08	0.0175383	3345.78	417.317	320.188	17.706	16.2401	2.93619	16.1031	12.2107	1.86186	1.66455	0.0185682	0.173746	0.207165
Bulgaria	Europe	0.668778	5.63334	0.152584	0.00485931	6.57982	16.4891	2.31564	0.203532	26946.1	0.044658	1.41559	0.774572	0.893711	0.544917	5.94641	5.76486	0.0132052	9909.08	0.0175383	3345.78	417.317	320.188	17.706	16.2401	2.93619	16.1031	12.2107	1.86186	1.66455	0.000312979	0.173746	0.207165
Croatia	Europe	0.668778	5.63334	0.152584	0.00485931	6.57982	16.4891	2.31564	0.203532	26946.1	0.044658	1.41559	0.774572	0.893711	0.544917	5.94641	5.76486	0.0132052	9909.08	0.0175383	3345.78	417.317	320.188	17.706	16.2401	2.93619	16.1031	12.2107	1.86186	1.66455	0.0185682	0.173746	0.207165
Czech Republic	Europe	0.668778	5.63334	0.152584	0.00485931	6.57982	16.4891	2.31564	0.203532	26946.1	0.044658	1.41559	0.774572	0.893711	0.544917	5.94641	5.76486	0.0132052	9909.08	0.0175383	3345.78	417.317	320.188	17.706	16.2401	2.93619	16.1031	29.5653	1.86186	1.66455	0.00324441	0.173746	0.207165
Denmark	Europe	0.668778	5.63334	0.152584	0.00485931	6.57982	16.4891	2.31564	0.203532	26946.1	0.044658	1.41559	0.774572	0.893711	0.544917	5.94641	5.76486	0.0132052	9909.08	0.0175383	3345.78	417.317	320.188	17.706	16.2401	2.93619	16.1031	12.2107	1.86186	1.66455	0.0185682	0.173746	0.331772
Estonia	Europe	0.668778	5.63334	0.152584	0.00485931	6.57982	16.4891	2.31564	0.203532	26946.1	0.044658	1.41559	0.774572	0.893711	0.544917	5.94641	5.76486	0.0132052	9909.08	0.0175383	3345.78	417.317	320.188	17.706	16.2401	2.93619	16.1031	12.2107	1.86186	1.66455	0.0185682	0.173746	0.207165
Finland	Europe	0.668778	5.63334	0.152584	0.00485931	8.71701	16.4891	2.31564	0.203532	26946.1	0.044658	1.41559	0.774572	0.893711	0.544917	5.94641	5.76486	0.0132052	9909.08	9.56959e-15	3345.78	417.317	320.188	17.706	16.2401	2.93619	16.1031	12.2107	1.86186	1.66455	0.0185682	0.173746	0.207165
France	Europe	0.668778	5.63334	0.152584	0.00485931	6.57982	16.4891	2.31564	0.203532	26946.1	0.044658	1.41559	0.774572	0.893711	0.544917	5.94641	5.76486	0.0132052	9909.08	0.0175383	3345.78	417.317	320.188	17.706	16.2401	2.93619	16.1031	12.2107	1.86186	1.66455	0.0185682	0.173746	0.207165
Germany	Europe	0.668778	5.63334	0.152584	0.00485931	6.57982	16.4891	2.31564	0.203532	26946.1	0.044658	1.41559	0.774572	0.893711	0.544917	5.94641	5.76486	0.0132052	9909.08	0.0175383	3345.78	417.317	320.188	17.706	16.2401	2.93619	16.1031	12.2107	1.86186	1.66455	4.7316e-06	0.173746	0.207165
Greece	Europe	0.668778	5.63334	0.152584	0.00485931	6.57982	16.4891	2.31564	0.203532	26946.1	0.044658	1.41559	0.774572	3.39555e-07	0.544917	5.94641	5.76486	0.0132052	9909.08	0.0175383	3345.78	417.317	320.188	17.706	16.2401	2.93619	16.1031	12.2107	1.86186	1.66455	0.000213092	0.173746	0.207165
Hungary	Europe	0.668778	5.63334	0.152584	0.00485931	6.57982	16.4891	2.31564	0.203532	26946.1	0.044658	1.41559	0.774572	0.893711	0.544917	5.94641	5.76486	0.0132052	9909.08	0.0175383	3345.78	417.317	320.188	17.706	16.2401	2.93619	16.1031	12.2107	1.86186	1.66455	7.39794e-08	0.173746	0.207165
Iceland	Europe	0.668778	5.63334	0.152584	0.00485931	6.57982	16.4891	2.31564	0.203532	26946.1	0.044658	1.41559	0.774572	0.893711	0.544917	5.94641	5.76486	0.0132052	9909.08	0.0175383	3345.78	417.317	320.188	17.706	16.2401	2.93619	16.1031	12.2107	1.86186	1.66455	0.0185682	0.173746	0.207165
Ireland	Europe	0.668778	5.63334	0.152584	0.00485931	6.57982	16.4891	2.31564	0.203532	26946.1	0.044658	1.41559	0.774572	0.893711	0.544917	5.94641	5.76486	0.0132052	9909.08	0.0175383	3345.78	417.317	320.188	17.706	16.2401	2.93619	16.1031	12.2107	1.86186	1.66455	0.0185682	0.173746	0.207165
Italy	Europe	0.668778	5.63334	0.152584	0.00485931	6.57982	16.4891	2.31564	0.203532	26946.1	0.044658	1.41559	0.774572	0.893711	0.544917	5.94641	5.76486	0.0132052	9909.08	0.0175383	3345.78	417.317	320.188	17.706	16.2401	2.93619	16.1031	12.2107	1.86186	1.66455	0.0185682	0.173746	0.350864
Latvia	Europe	0.668778	5.63334	0.152584	0.00485931	6.57982	16.4891	2.31564	0.203532	26946.1	0.044658	1.41559	0.774572	0.893711	0.544917	5.94641	5.76486	0.0132052	9909.08	0.0175383	3345.78	417.317	320.188	17.706	16.2401	2.93619	16.1031	12.2107	1.86186	1.66455	0.0185682	0.173746	0.207165
Liechtenstein	Europe	0.668778	5.63334	0.152584	0.00485931	6.57982	16.4891	2.31564	0.203532	26946.1	0.044658	1.41559	0.774572	0.893711	0.544917	5.94641	5.76486	0.0132052	9909.08	0.0175383	3345.78	417.317	320.188	17.706	16.2401	2.93619	16.1031	12.2107	1.86186	1.66455	0.0185682	0.173746	0.207165
Lithuania	Europe	0.668778	5.63334	0.152584	0.00485931	6.57982	16.4891	2.31564	0.203532	26946.1	0.044658	1.41559	0.774572	0.893711	0.544917	5.94641	5.76486	0.0132052	9909.08	0.0175383	3345.78	417.317	320.188	17.706	16.2401	2.93619	16.1031	12.2107	1.86186	1.66455	0.0185682	0.173746	0.207165
Luxembourg	Europe	0.668778	5.63334	0.152584	0.00485931	6.57982	16.4891	2.31564	0.203532	26946.1	0.044658	1.41559	0.774572	0.893711	0.544917	5.94641	5.76486	0.0132052	9909.08	0.0175383	3345.78	417.317	320.188	17.706	16.2401	2.93619	16.1031	12.2107	1.86186	1.66455	0.0185682	0.173746	0.207165
Malta	Europe	0.668778	5.63334	0.152584	0.00485931	6.57982	16.4891	2.31564	0.203532	26946.1	0.044658	1.41559	0.774572	0.893711	0.544917	5.94641	5.76486	0.0132052	9909.08	0.0175383	3345.78	417.317	320.188	17.706	16.2401	2.93619	16.1031	12.2107	1.86186	1.66455	0.0185682	0.173746	0.207165
Monaco	Europe	0.668778	5.63334	0.152584	0.00485931	6.57982	16.4891	2.31564	0.203532	26946.1	0.044658	1.41559	0.774572	0.893711	0.544917	5.94641	5.76486	0.0132052	9909.08	0.0175383	3345.78	417.317	320.188	17.706	16.2401	2.93619	16.1031	12.2107	1.86186	1.66455	0.0185682	0.173746	0.207165
Montenegro	Europe	0.668778	5.63334	0.152584	0.00485931	6.57982	16.4891	2.31564	0.203532	26946.1	0.044658	1.41559	0.774572	0.893711	0.544917	5.94641	5.76486	0.0132052	9909.08	0.0175383	3345.78	417.317	320.188	17.706	16.2401	2.93619	16.1031	12.2107	1.86186	1.66455	0.0185682	0.173746	0.207165
Netherlands	Europe	0.668778	5.63334	0.152584	0.00485931	6.57982	16.4891	2.31564	0.203532	26946.1	0.044658	1.41559	0.774572	0.893711	0.544917	5.94641	5.76486	0.0132052	9909.08	0.0175383	3345.78	417.317	320.188	17.706	16.2401	2.93619	16.1031	12.2107	1.86186	1.66455	0.0185682	0.34389	0.207165
Norway	Europe	0.668778	5.63334	0.152584	0.00485931	6.57982	16.4891	2.31564	0.203532	26946.1	0.044658	1.41559	0.774572	0.893711	0.544917	5.94641	5.76486	0.0132052	9909.08	0.0175383	3345.78	417.317	320.188	17.706	16.2401	0.96022	16.1031	12.2107	1.86186	1.66455	0.0185682	0.285313	0.404111
Poland	Europe	0.668778	5.63334	0.152584	0.00485931	6.57982	16.4891	0.614144	0.203532	26946.1	0.044658	1.41559	0.774572	0.893711	0.544917	5.94641	5.76486	0.0132052	9909.08	0.0175383	3345.78	417.317	119.434	17.706	16.2401	2.93619	16.1031	12.2107	1.86186	1.66455	2.21894e-05	0.241969	0.207165
Portugal	Europe	0.668778	5.63334	0.152584	0.00485931	6.57982	16.4891	2.31564	0.203532	26946.1	0.044658	1.41559	0.314941	0.893711	0.544917	5.94641	5.76486	0.0132052	9909.08	0.0175383	3345.78	417.317	320.188	17.706	16.2401	2.93619	29.0948	12.2107	1.86186	1.66455	0.0185682	0.173746	0.207165
Republic of Moldova	Europe	0.668778	5.63334	0.152584	0.00485931	6.57982	16.4891	2.31564	0.203532	26946.1	0.044658	1.41559	0.774572	0.893711	0.544917	5.94641	5.76486	0.0132052	9909.08	0.0175383	3345.78	417.317	320.188	17.706	16.2401	2.93619	16.1031	12.2107	1.86186	1.66455	0.0185682	0.173746	0.207165
Romania	Europe	0.668778	5.63334	0.152584	0.00485931	6.57982	16.4891	2.31564	0.203532	26946.1	0.044658	1.41559	0.774572	0.893711	0.544917	5.94641	5.76486	0.0132052	9909.08	0.0175383	3345.78	417.317	320.188	17.706	16.2401	2.93619	16.1031	12.2107	1.86186	1.66455	0.0521234	0.318889	0.248709
Russian Federation	Europe	0.156362	5.07989	0.0946237	4.69857e-08	6.57982	22.1104	0.658072	0.203532	24075.8	0.000406791	1.34135	0.774572	1.56365e-29	0.544917	0.198934	5.77742	0.0132052	13220.5	0.0215011	9777.45	417.317	212.603	17.706	2.45792	2.93619	0.277533	35.6363	0.0193394	0.278343	5.73648e-07	0.0738166	0.208222
San Marino	Europe	0.668778	5.63334	0.152584	0.00485931	6.57982	16.4891	2.31564	0.203532	26946.1	0.044658	1.41559	0.774572	0.893711	0.544917	5.94641	5.76486	0.0132052	9909.08	0.0175383	3345.78	417.317	320.188	17.706	16.2401	2.93619	16.1031	12.2107	1.86186	1.66455	0.0185682	0.173746	0.207165
Serbia	Europe	0.668778	5.63334	0.152584	0.00485931	6.57982	16.4891	2.31564	0.203532	26946.1	0.044658	1.41559	0.774572	0.893711	0.544917	5.94641	5.76486	0.0132052	9909.08	0.0175383	3345.78	417.317	320.188	17.706	16.2401	2.93619	16.1031	12.2107	1.86186	1.66455	0.000347923	0.173746	0.207165
Slovakia	Europe	0.668778	5.63334	0.152584	0.00485931	6.57982	16.4891	2.31564	0.203532	26946.1	0.044658	1.41559	0.774572	6.67414e-10	0.544917	5.94641	5.76486	0.0132052	9909.08	0.0175383	3345.78	417.317	320.188	17.706	16.2401	2.93619	16.1031	12.2107	1.86186	1.66455	0.0185682	0.173746	0.207165
Slovenia	Europe	0.668778	5.63334	0.152584	0.00485931	6.57982	16.4891	2.31564	0.203532	26946.1	0.044658	1.41559	0.774572	0.893711	0.544917	5.94641	5.76486	0.0132052	9909.08	0.0175383	3345.78	417.317	320.188	17.706	16.2401	2.93619	16.1031	12.2107	1.86186	1.66455	0.0185682	0.173746	0.207165
Spain	Europe	0.668778	5.63334	0.152584	0.00485931	6.57982	16.4891	2.31564	0.0341698	26946.1	0.044658	1.41559	0.774572	1.06788	0.544917	5.94641	5.76486	0.0132052	9909.08	0.0175383	3345.78	417.317	320.188	17.706	16.2401	2.93619	1.76921	12.2107	1.86186	1.66455	2.18732e-05	0.173746	0.207165
Sweden	Europe	0.668778	5.63334	0.152584	0.00485931	6.57982	16.4891	2.31564	0.203532	26946.1	0.0779912	1.48024	0.774572	0.893711	0.544917	5.94641	5.76486	0.0132052	9909.08	0.0175383	3345.78	417.317	320.188	17.706	16.2401	2.93619	16.1031	12.2107	1.86186	1.7721	0.0185682	0.173746	0.207165
Switzerland	Europe	0.668778	5.63334	0.152584	0.00485931	6.57982	16.4891	2.31564	0.203532	26946.1	0.044658	1.41559	0.774572	0.893711	0.544917	5.94641	5.76486	0.0132052	9909.08	0.0175383	3345.78	417.317	320.188	17.706	16.2401	2.93619	16.1031	12.2107	1.86186	1.66455	0.0185682	0.173746	0.207165
The former Yugoslav Republic of Macedonia	Europe	0.668778	5.63334	0.152584	0.00485931	6.57982	16.4891	2.31564	0.203532	26946.1	0.044658	1.41559	0.774572	0.893711	0.544917	5.94641	5.76486	0.0132052	9909.08	0.0175383	3345.78	417.317	320.188	17.706	16.2401	2.93619	16.1031	12.2107	1.86186	1.66455	0.0185682	0.173746	0.207165
Ukraine	Europe	0.668778	5.63334	0.152584	0.00485931	6.57982	16.4891	2.31564	0.203532	26946.1	0.0394812	1.41559	0.774572	0.893711	0.00201136	5.94641	5.76486	0.0132052	9909.08	0.0175383	3345.78	417.317	320.188	17.706	16.2401	7.23164	16.1031	0.806278	1.86186	1.66455	4.22624e-20	0.0761512	0.207165
United Kingdom of Great Britain and Northern Ireland	Europe	0.668778	5.63334	0.152584	0.00485931	6.57982	16.4891	2.31564	0.203532	26946.1	0.044658	1.41559	0.774572	0.893711	0.544917	5.94641	5.76486	0.0132052	9909.08	0.0175383	3345.78	417.317	320.188	17.706	16.2401	2.93619	16.1031	12.2107	1.86186	1.66455	0.0584208	0.36235	0.487822
Australia	Oceania	0.492356	3.60094	0.152584	0.00485931	6.57982	0.0322835	0.283061	0.203532	17269.1	0.0423905	0.257376	0.738612	2.52045e-05	0.235503	5.94641	0.321207	0.0132052	9909.08	6.63977e-09	3345.78	417.317	79.9835	7.58285e-34	3.4058	0.00246929	16.1031	0.0302789	1.86186	0.598495	8.33073e-06	0.253915	0.331615
Fiji	Oceania	0.668778	5.63334	0.152584	0.00485931	6.57982	16.4891	2.31564	0.203532	26946.1	0.044658	1.41559	0.774572	0.893711	0.544917	5.94641	5.76486	0.0132052	9909.08	0.0175383	3345.78	417.317	320.188	17.706	16.2401	2.93619	16.1031	12.2107	1.86186	1.66455	0.0185682	0.173746	0.207165
Kiribati	Oceania	0.668778	5.63334	0.152584	0.00485931	6.57982	16.4891	2.31564	0.203532	26946.1	0.044658	1.41559	0.774572	0.893711	0.544917	5.94641	5.76486	0.0132052	9909.08	0.0175383	3345.78	417.317	320.188	17.706	16.2401	2.93619	16.1031	12.2107	1.86186	1.66455	0.0185682	0.173746	0.207165
Marshall Islands	Oceania	0.668778	5.63334	0.152584	0.00485931	6.57982	16.4891	2.31564	0.203532	26946.1	0.044658	1.41559	0.774572	0.893711	0.544917	5.94641	5.76486	0.0132052	9909.08	0.0175383	3345.78	417.317	320.188	17.706	16.2401	2.93619	16.1031	12.2107	1.86186	1.66455	0.0185682	0.173746	0.207165
Micronesia (Federated States of)	Oceania	0.668778	5.63334	0.152584	0.00485931	6.57982	16.4891	2.31564	0.203532	26946.1	0.044658	1.41559	0.774572	0.893711	0.544917	5.94641	5.76486	0.0132052	9909.08	0.0175383	3345.78	417.317	320.188	17.706	16.2401	2.93619	16.1031	12.2107	1.86186	1.66455	0.0185682	0.173746	0.207165
Nauru	Oceania	0.668778	5.63334	0.152584	0.00485931	6.57982	16.4891	2.31564	0.203532	26946.1	0.044658	1.41559	0.774572	0.893711	0.544917	5.94641	5.76486	0.0132052	9909.08	0.0175383	3345.78	417.317	320.188	17.706	16.2401	2.93619	16.1031	12.2107	1.86186	1.66455	0.0185682	0.173746	0.207165
New Zealand	Oceania	0.668778	5.63334	0.152584	0.00485931	6.57982	16.4891	2.31564	0.203532	26946.1	0.044658	1.41559	0.774572	0.893711	0.544917	5.94641	5.76486	0.0132052	9909.08	0.0175383	3345.78	417.317	320.188	17.706	16.2401	2.93619	16.1031	12.2107	1.86186	1.66455	2.93049e-36	0.173746	0.207165
Palau	Oceania	0.668778	5.63334	0.152584	0.00485931	6.57982	16.4891	2.31564	0.203532	26946.1	0.044658	1.41559	0.774572	0.893711	0.544917	5.94641	5.76486	0.0132052	9909.08	0.0175383	3345.78	417.317	320.188	17.706	16.2401	2.93619	16.1031	12.2107	1.86186	1.66455	0.0185682	0.173746	0.207165
Papua New Guinea	Oceania	0.668778	5.63334	0.152584	0.00485931	6.57982	31.3303	2.31564	0.203532	25485.2	0.044658	1.41559	0.774572	0.893711	0.544917	5.94641	5.76486	0.0132052	9909.08	0.0175383	3345.78	417.317	320.188	17.706	16.2401	2.93619	16.1031	12.2107	1.86186	1.66455	0.0185682	0.173746	0.207165
Samoa	Oceania	0.668778	5.63334	0.152584	0.00485931	6.57982	16.4891	2.31564	0.203532	26946.1	0.044658	1.41559	0.774572	0.893711	0.544917	5.94641	5.76486	0.0132052	9909.08	0.0175383	3345.78	417.317	320.188	17.706	16.2401	2.93619	16.1031	12.2107	1.86186	1.66455	0.0185682	0.173746	0.207165
Solomon Islands	Oceania	0.668778	5.63334	0.152584	0.00485931	6.57982	16.4891	2.31564	0.203532	26946.1	0.044658	1.41559	0.774572	0.893711	0.544917	5.94641	5.76486	0.0132052	9909.08	0.0175383	3345.78	417.317	320.188	17.706	16.2401	2.93619	16.1031	12.2107	1.86186	1.66455	0.0185682	0.173746	0.207165
Tonga	Oceania	0.668778	5.63334	0.152584	0.00485931	6.57982	16.4891	2.31564	0.203532	26946.1	0.044658	1.41559	0.774572	0.893711	0.544917	5.94641	5.76486	0.0132052	9909.08	0.0175383	3345.78	417.317	320.188	17.706	16.2401	2.93619	16.1031	12.2107	1.86186	1.66455	0.0185682	0.173746	0.207165
Tuvalu	Oceania	0.668778	5.63334	0.152584	0.00485931	6.57982	16.4891	2.31564	0.203532	26946.1	0.044658	1.41559	0.774572	0.893711	0.544917	5.94641	5.76486	0.0132052	9909.08	0.0175383	3345.78	417.317	320.188	17.706	16.2401	2.93619	16.1031	12.2107	1.86186	1.66455	0.0185682	0.173746	0.207165
Vanuatu	Oceania	0.668778	5.63334	0.152584	0.00485931	6.57982	16.4891	2.31564	0.203532	26946.1	0.044658	1.41559	0.774572	0.893711	0.544917	5.94641	5.76486	0.0132052	9909.08	0.0175383	3345.78	417.317	320.188	17.706	16.2401	2.93619	16.1031	12.2107	1.86186	1.66455	0.0185682	0.173746	0.207165
Weighted average		0.668778	5.63334	0.152584	0.00485931	6.57982	16.4891	2.31564	0.203532	26946.1	0.044658	1.41559	0.774572	0.893711	0.544917	5.94641	5.76486	0.0132052	9909.08	0.0175383	3345.78	417.317	320.188	17.706	16.2401	2.93619	16.1031	12.2107	1.86186	1.66455	0.0185682	0.173746	0.207165

## Sheet: Mine production
2020	Mine production	Al	Sb	Ba	B	Cr	Co	Cu	F	Au	Fe	Pb	Li	Mg	Mn	Mo	Ni	Nb	Pd	P	Pt	Re	Ag	Ta	Sn	Ti	W	U	V	Zn	coal	NG	oil
Mining country		ton/yr	ton/yr	ton/yr	ton/yr	ton/yr	ton/yr	ton/yr	ton/yr	ton/yr	ton/yr	ton/yr	ton/yr	ton/yr	ton/yr	ton/yr	ton/yr	ton/yr	ton/yr	ton/yr	ton/yr	ton/yr	ton/yr	ton/yr	ton/yr	ton/yr	ton/yr	ton/yr	ton/yr	ton/yr	ton/yr	ton/yr	ton/yr
Algeria	Africa	0	0	0	0	0	0	0	0	0	0	0	0	0	0	0	0	0	0	120000	0	0	0	0	0	0	0	0	0	0	0	5.79348e+07	57598000
Angola	Africa	0	0	0	0	0	0	0	0	0	0	0	0	0	0	0	0	0	0	0	0	0	0	0	0	0	0	0	0	0	0	0	6.45159e+07
Benin	Africa	0	0	0	0	0	0	0	0	0	0	0	0	0	0	0	0	0	0	0	0	0	0	0	0	0	0	0	0	0	0	0	0
Botswana	Africa	0	0	0	0	0	0	0	0	0	0	0	0	0	0	0	0	0	0	0	0	0	0	0	0	0	0	0	0	0	0	0	0
Burkina Faso	Africa	0	0	0	0	0	0	0	0	58	0	0	0	0	0	0	0	0	0	0	0	0	0	0	0	0	0	0	0	0	0	0	0
Burundi	Africa	0	0	0	0	0	0	0	0	0	0	0	0	0	0	0	0	0	0	0	0	0	0	24	0	0	0	0	0	0	0	0	0
Cameroon	Africa	0	0	0	0	0	0	0	0	0	0	0	0	0	0	0	0	0	0	0	0	0	0	0	0	0	0	0	0	0	0	0	0
Cape Verde	Africa	0	0	0	0	0	0	0	0	0	0	0	0	0	0	0	0	0	0	0	0	0	0	0	0	0	0	0	0	0	0	0	0
Central African Republic	Africa	0	0	0	0	0	0	0	0	0	0	0	0	0	0	0	0	0	0	0	0	0	0	0	0	0	0	0	0	0	0	0	0
Chad	Africa	0	0	0	0	0	0	0	0	0	0	0	0	0	0	0	0	0	0	0	0	0	0	0	0	0	0	0	0	0	0	0	6.64884e+06
Comoros	Africa	0	0	0	0	0	0	0	0	0	0	0	0	0	0	0	0	0	0	0	0	0	0	0	0	0	0	0	0	0	0	0	0
Congo	Africa	0	0	0	0	0	0	0	0	0	0	0	0	0	0	0	0	0	0	0	0	0	0	0	0	0	0	0	0	0	0	0	1.57555e+07
Côte D'Ivoire	Africa	0	0	0	0	0	0	0	0	0	0	0	0	0	525000	0	0	0	0	0	0	0	0	0	0	0	0	0	0	0	0	0	0
Democratic Republic of the Congo	Africa	0	0	0	0	0	98000	1600000	0	0	0	0	0	0	0	0	0	0	0	0	0	0	0	780	17300	0	0	0	0	0	0	0	0
Djibouti	Africa	0	0	0	0	0	0	0	0	0	0	0	0	0	0	0	0	0	0	0	0	0	0	0	0	0	0	0	0	0	0	0	0
Egypt	Africa	0	0	0	0	0	0	0	0	0	0	0	0	0	0	0	0	0	0	480000	0	0	0	0	0	0	0	0	0	0	0	4.15828e+07	3.00018e+07
Equatorial Guinea	Africa	0	0	0	0	0	0	0	0	0	0	0	0	0	0	0	0	0	0	0	0	0	0	0	0	0	0	0	0	0	0	0	7.48995e+06
Eritrea	Africa	0	0	0	0	0	0	0	0	0	0	0	0	0	0	0	0	0	0	0	0	0	0	0	0	0	0	0	0	0	0	0	0
Ethiopia	Africa	0	0	0	0	0	0	0	0	0	0	0	0	0	0	0	0	0	0	0	0	0	0	69	0	0	0	0	0	0	0	0	0
Gabon	Africa	0	0	0	0	0	0	0	0	0	0	0	0	0	3310000	0	0	0	0	0	0	0	0	0	0	0	0	0	0	0	0	0	1.03642e+07
Gambia	Africa	0	0	0	0	0	0	0	0	0	0	0	0	0	0	0	0	0	0	0	0	0	0	0	0	0	0	0	0	0	0	0	0
Ghana	Africa	0	0	0	0	0	0	0	0	125	0	0	0	0	637000	0	0	0	0	0	0	0	0	0	0	0	0	0	0	0	0	0	0
Guinea	Africa	18060000	0	0	0	0	0	0	0	0	0	0	0	0	0	0	0	0	0	0	0	0	0	0	0	0	0	0	0	0	0	0	0
Guinea-Bissau	Africa	0	0	0	0	0	0	0	0	0	0	0	0	0	0	0	0	0	0	0	0	0	0	0	0	0	0	0	0	0	0	0	0
Kenya	Africa	0	0	0	0	0	0	0	0	0	0	0	0	0	0	0	0	0	0	0	0	0	0	0	0	164263	0	0	0	0	0	0	0
Lesotho	Africa	0	0	0	0	0	0	0	0	0	0	0	0	0	0	0	0	0	0	0	0	0	0	0	0	0	0	0	0	0	0	0	0
Liberia	Africa	0	0	0	0	0	0	0	0	0	0	0	0	0	0	0	0	0	0	0	0	0	0	0	0	0	0	0	0	0	0	0	0
Libya	Africa	0	0	0	0	0	0	0	0	0	0	0	0	0	0	0	0	0	0	0	0	0	0	0	0	0	0	0	0	0	0	9.46372e+06	1.83043e+07
Madagascar	Africa	0	0	0	0	0	850	0	0	0	0	0	0	0	0	0	0	0	0	0	0	0	0	0	0	157069	0	0	0	0	0	0	0
Malawi	Africa	0	0	0	0	0	0	0	0	0	0	0	0	0	0	0	0	0	0	0	0	0	0	0	0	0	0	0	0	0	0	0	0
Mali	Africa	0	0	0	0	0	0	0	0	0	0	0	0	0	0	0	0	0	0	0	0	0	0	0	0	0	0	0	0	0	0	0	0
Mauritania	Africa	0	0	0	0	0	0	0	0	0	0	0	0	0	0	0	0	0	0	0	0	0	0	0	0	0	0	0	0	0	0	0	0
Mauritius	Africa	0	0	0	0	0	0	0	0	0	0	0	0	0	0	0	0	0	0	0	0	0	0	0	0	0	0	0	0	0	0	0	0
Morocco	Africa	0	0	237800	0	0	2300	0	39948.7	0	0	0	0	0	0	0	0	0	0	3740000	0	0	0	0	0	0	0	0	0	0	0	0	0
Mozambique	Africa	0	0	0	0	0	0	0	0	0	0	0	0	0	0	0	0	0	0	0	0	0	0	43	0	582114	0	0	0	0	0	0	0
Namibia	Africa	0	0	0	0	0	0	0	0	0	0	0	0	0	0	0	0	0	0	0	0	0	0	0	0	0	0	5103	0	0	0	0	0
Niger	Africa	0	0	0	0	0	0	0	0	0	0	0	0	0	0	0	0	0	0	0	0	0	0	0	0	0	0	3053	0	0	0	0	0
Nigeria	Africa	0	0	0	0	0	0	0	0	0	0	0	0	0	0	0	0	0	0	0	0	0	0	260	5000	0	0	0	0	0	0	3.51573e+07	8.68659e+07
Rwanda	Africa	0	0	0	0	0	0	0	0	0	0	0	0	0	0	0	0	0	0	0	0	0	0	254	1800	0	860	0	0	0	0	0	0
Sao Tome and Principe	Africa	0	0	0	0	0	0	0	0	0	0	0	0	0	0	0	0	0	0	0	0	0	0	0	0	0	0	0	0	0	0	0	0
Senegal	Africa	0	0	0	0	0	0	0	0	0	0	0	0	0	0	0	0	0	0	160000	0	0	0	0	0	185245	0	0	0	0	0	0	0
Seychelles	Africa	0	0	0	0	0	0	0	0	0	0	0	0	0	0	0	0	0	0	0	0	0	0	0	0	0	0	0	0	0	0	0	0
Sierra Leone	Africa	0	0	0	0	0	0	0	0	0	0	0	0	0	0	0	0	0	0	0	0	0	0	0	0	68342.9	0	0	0	0	0	0	0
Somalia	Africa	0	0	0	0	0	0	0	0	0	0	0	0	0	0	0	0	0	0	0	0	0	0	0	0	0	0	0	0	0	0	0	0
South Africa	Africa	0	0	0	0	3960000	0	0	160769	96	35400000	0	0	0	6500000	0	0	0	73.5	180000	112	0	0	0	0	663046	0	346	8580	0	2.48339e+08	0	0
South ‎Sudan	Africa	0	0	0	0	0	0	0	0	0	0	0	0	0	0	0	0	0	0	0	0	0	0	0	0	0	0	0	0	0	0	0	8.3726e+06
Sudan	Africa	0	0	0	0	0	0	0	0	90	0	0	0	0	0	0	0	0	0	0	0	0	0	0	0	0	0	0	0	0	0	0	4.22972e+06
Swaziland	Africa	0	0	0	0	0	0	0	0	0	0	0	0	0	0	0	0	0	0	0	0	0	0	0	0	0	0	0	0	0	0	0	0
Togo	Africa	0	0	0	0	0	0	0	0	0	0	0	0	0	0	0	0	0	0	94200	0	0	0	0	0	0	0	0	0	0	0	0	0
Tunisia	Africa	0	0	0	0	0	0	0	0	0	0	0	0	0	0	0	0	0	0	319000	0	0	0	0	0	0	0	0	0	0	0	0	1653300
Uganda	Africa	0	0	0	0	0	0	0	0	0	0	0	0	0	0	0	0	0	0	0	0	0	0	38	0	0	0	0	0	0	0	0	0
United Republic of Tanzania	Africa	0	0	0	0	0	0	0	0	47	0	0	0	0	0	0	0	0	0	0	0	0	0	0	0	0	0	0	0	0	0	0	0
Zambia	Africa	0	0	0	0	0	0	853000	0	0	0	0	0	0	0	0	0	0	0	0	0	0	0	0	0	0	0	0	0	0	0	0	0
Zimbabwe	Africa	0	0	0	0	0	0	0	0	0	0	0	417	0	0	0	0	0	12.9	0	15	0	0	0	0	0	0	0	0	0	3.28006e+06	0	0
Antigua and Barbuda	Latin America and the Caribbean	0	0	0	0	0	0	0	0	0	0	0	0	0	0	0	0	0	0	0	0	0	0	0	0	0	0	0	0	0	0	0	0
Argentina	Latin America and the Caribbean	0	0	0	8053.44	0	0	0	0	59	0	0	5900	0	0	0	0	0	0	0	0	0	710	0	0	0	0	0	0	0	0	2.72344e+07	2.76428e+07
Bahamas	Latin America and the Caribbean	0	0	0	0	0	0	0	0	0	0	0	0	0	0	0	0	0	0	0	0	0	0	0	0	0	0	0	0	0	0	0	0
Barbados	Latin America and the Caribbean	0	0	0	0	0	0	0	0	0	0	0	0	0	0	0	0	0	0	0	0	0	0	0	0	0	0	0	0	0	0	0	0
Belize	Latin America and the Caribbean	0	0	0	0	0	0	0	0	0	0	0	0	0	0	0	0	0	0	0	0	0	0	0	0	0	0	0	0	0	0	0	0
Bolivia (Plurinational State of)	Latin America and the Caribbean	0	2600	0	22685.7	0	0	0	0	0	0	65000	0	0	0	0	0	0	0	0	0	0	930	7	14700	0	1350	0	0	360000	0	1.02487e+07	0
Brazil	Latin America and the Caribbean	6510000	0	0	0	0	0	0	0	78	247000000	0	1420	553591	494000	0	77100	59800	0	600000	0	0	0	470	16900	20383	0	0	6620	0	6.18493e+06	1.70186e+07	1.59191e+08
Chile	Latin America and the Caribbean	0	0	0	39700	0	0	5730000	0	0	9890000	0	21500	0	0	59400	0	0	0	0	0	30	1580	0	0	0	0	0	0	0	0	0	0
Colombia	Latin America and the Caribbean	0	0	0	0	0	0	0	0	48	0	0	0	0	0	0	0	0	0	0	0	0	0	0	0	0	0	0	0	0	5.06057e+07	9.4298e+06	4.12662e+07
Costa Rica	Latin America and the Caribbean	0	0	0	0	0	0	0	0	0	0	0	0	0	0	0	0	0	0	0	0	0	0	0	0	0	0	0	0	0	0	0	0
Cuba	Latin America and the Caribbean	0	0	0	0	0	3800	0	0	0	0	0	0	0	0	0	0	0	0	0	0	0	0	0	0	0	0	0	0	0	0	0	0
Dominica	Latin America and the Caribbean	0	0	0	0	0	0	0	0	0	0	0	0	0	0	0	0	0	0	0	0	0	0	0	0	0	0	0	0	0	0	0	0
Dominican Republic	Latin America and the Caribbean	0	0	0	0	0	0	0	0	0	0	0	0	0	0	0	0	0	0	0	0	0	0	0	0	0	0	0	0	0	0	0	0
Ecuador	Latin America and the Caribbean	0	0	0	0	0	0	0	0	0	0	0	0	0	0	0	0	0	0	0	0	0	0	0	0	0	0	0	0	0	0	0	2.57635e+07
El Salvador	Latin America and the Caribbean	0	0	0	0	0	0	0	0	0	0	0	0	0	0	0	0	0	0	0	0	0	0	0	0	0	0	0	0	0	0	0	0
Grenada	Latin America and the Caribbean	0	0	0	0	0	0	0	0	0	0	0	0	0	0	0	0	0	0	0	0	0	0	0	0	0	0	0	0	0	0	0	0
Guatemala	Latin America and the Caribbean	0	80	0	0	0	0	0	0	0	0	0	0	0	0	0	0	0	0	0	0	0	0	0	0	0	0	0	0	0	0	0	0
Guyana	Latin America and the Caribbean	0	0	0	0	0	0	0	0	0	0	0	0	0	0	0	0	0	0	0	0	0	0	0	0	0	0	0	0	0	0	0	0
Haiti	Latin America and the Caribbean	0	0	0	0	0	0	0	0	0	0	0	0	0	0	0	0	0	0	0	0	0	0	0	0	0	0	0	0	0	0	0	0
Honduras	Latin America and the Caribbean	0	0	0	0	0	0	0	0	0	0	0	0	0	0	0	0	0	0	0	0	0	0	0	0	0	0	0	0	0	0	0	0
Jamaica	Latin America and the Caribbean	1585500	0	0	0	0	0	0	0	0	0	0	0	0	0	0	0	0	0	0	0	0	0	0	0	0	0	0	0	0	0	0	0
Mexico	Latin America and the Caribbean	0	700	187340	0	0	0	733000	445769	102	9380000	260000	0	0	198000	16600	0	0	0	57700	0	0	5540	0	0	0	0	0	0	638000	6.54597e+06	2.13882e+07	9.50531e+07
Nicaragua	Latin America and the Caribbean	0	0	0	0	0	0	0	0	0	0	0	0	0	0	0	0	0	0	0	0	0	0	0	0	0	0	0	0	0	0	0	0
Panama	Latin America and the Caribbean	0	0	0	0	0	0	0	0	0	0	0	0	0	0	0	0	0	0	0	0	0	0	0	0	0	0	0	0	0	0	0	0
Paraguay	Latin America and the Caribbean	0	0	0	0	0	0	0	0	0	0	0	0	0	0	0	0	0	0	0	0	0	0	0	0	0	0	0	0	0	0	0	0
Peru	Latin America and the Caribbean	0	0	0	12590.6	0	0	2150000	0	87	8890000	242000	0	0	0	32200	0	0	0	330000	0	0	2770	0	20600	0	0	0	0	1330000	0	8.59868e+06	5.39309e+06
Saint Kitts and Nevis	Latin America and the Caribbean	0	0	0	0	0	0	0	0	0	0	0	0	0	0	0	0	0	0	0	0	0	0	0	0	0	0	0	0	0	0	0	0
Saint Lucia	Latin America and the Caribbean	0	0	0	0	0	0	0	0	0	0	0	0	0	0	0	0	0	0	0	0	0	0	0	0	0	0	0	0	0	0	0	0
Saint Vincent and the Grenadines	Latin America and the Caribbean	0	0	0	0	0	0	0	0	0	0	0	0	0	0	0	0	0	0	0	0	0	0	0	0	0	0	0	0	0	0	0	0
Suriname	Latin America and the Caribbean	0	0	0	0	0	0	0	0	0	0	0	0	0	0	0	0	0	0	0	0	0	0	0	0	0	0	0	0	0	0	0	0
Trinidad and Tobago	Latin America and the Caribbean	0	0	0	0	0	0	0	0	0	0	0	0	0	0	0	0	0	0	0	0	0	0	0	0	0	0	0	0	0	0	2.09568e+07	3.43384e+06
Uruguay	Latin America and the Caribbean	0	0	0	0	0	0	0	0	0	0	0	0	0	0	0	0	0	0	0	0	0	0	0	0	0	0	0	0	0	0	0	0
Venezuela (Bolivarian Republic of)	Latin America and the Caribbean	0	0	0	0	0	0	0	0	0	0	0	0	0	0	0	0	0	0	0	0	0	0	0	0	0	0	0	0	0	696623	1.33367e+07	2.73908e+07
Canada	Northern America	0	0	0	0	0	3690	585000	48717.9	170	36100000	0	0	0	0	2530	167000	6500	20	0	7	0	0	0	0	356702	0	6944	0	211000	3.95503e+07	1.17493e+08	2.52187e+08
United States of America	Northern America	0	0	0	0	0	600	1200000	0	193	24100000	306000	0	0	0	51100	16700	0	14.6	2350000	4.2	8.83	1030	0	0	59949.9	0	67	17	718000	4.84711e+08	6.50513e+08	7.12729e+08
Afghanistan	Asia	0	0	0	0	0	0	0	0	0	0	0	0	0	0	0	0	0	0	0	0	0	0	0	0	0	0	0	0	0	0	0	0
Armenia	Asia	0	0	0	0	0	0	0	0	0	0	0	0	0	0	8700	0	0	0	0	0	0.26	0	0	0	0	0	0	0	0	0	0	0
Azerbaijan	Asia	0	0	0	0	0	0	0	0	0	0	0	0	0	0	0	0	0	0	0	0	0	0	0	0	0	0	0	0	0	0	1.83809e+07	3.50997e+07
Bahrain	Asia	0	0	0	0	0	0	0	0	0	0	0	0	0	0	0	0	0	0	0	0	0	0	0	0	0	0	0	0	0	0	1.16905e+07	0
Bangladesh	Asia	0	0	0	0	0	0	0	0	0	0	0	0	0	0	0	0	0	0	0	0	0	0	0	0	0	0	0	0	0	0	1.75774e+07	0
Bhutan	Asia	0	0	0	0	0	0	0	0	0	0	0	0	0	0	0	0	0	0	0	0	0	0	0	0	0	0	0	0	0	0	0	0
Brunei Darussalam	Asia	0	0	0	0	0	0	0	0	0	0	0	0	0	0	0	0	0	0	0	0	0	0	0	0	0	0	0	0	0	0	8.9906e+06	5.37962e+06
Cambodia	Asia	0	0	0	0	0	0	0	0	0	0	0	0	0	0	0	0	0	0	0	0	0	0	0	0	0	0	0	0	0	0	0	0
China	Asia	19467000	61000	1624000	43102.9	0	2200	1720000	2.63077e+06	365	225000000	1900000	13300	5.77545e+06	1340000	120000	120000	0	0	8800000	0	2.5	3380	74	84000	1.6786e+06	66000	1600	70000	4060000	3902000000	1.3799e+08	194769000
Cyprus	Asia	0	0	0	0	0	0	0	0	0	0	0	0	0	0	0	0	0	0	0	0	0	0	0	0	0	0	0	0	0	0	0	0
Democratic People's Republic of Korea	Asia	0	0	0	0	0	0	0	0	0	0	0	0	0	0	0	0	0	0	0	0	0	0	0	0	0	410	0	0	0	0	0	0
Georgia	Asia	0	0	0	0	0	0	0	0	0	0	0	0	0	186000	0	0	0	0	0	0	0	0	0	0	0	0	0	0	0	0	0	0
India	Asia	4242000	0	928000	0	750000	0	0	0	0	127000000	204000	0	0	632000	0	0	0	0	140000	0	0	0	0	0	110907	0	400	0	720000	7.56494e+08	1.68994e+07	3.51477e+07
Indonesia	Asia	4368000	0	0	0	0	1100	505000	0	86	0	0	0	0	0	0	771000	0	0	0	0	0	0	0	53000	0	0	0	0	0	562530000	4.49164e+07	3.63972e+07
Iran (Islamic Republic of)	Asia	0	400	117160	0	0	0	0	27282.1	0	32500000	0	0	0	0	1400	0	0	0	0	0	0	0	0	0	0	0	21	0	0	0	1.78369e+08	1.42736e+08
Iraq	Asia	0	0	0	0	0	0	0	0	0	0	0	0	0	0	0	0	0	0	0	0	0	0	0	0	0	0	0	0	0	0	7.46265e+06	2.02038e+08
Israel	Asia	0	0	0	0	0	0	0	0	0	0	0	0	0	0	0	0	0	0	309000	0	0	0	0	0	0	0	0	0	0	0	0	0
Japan	Asia	0	0	0	0	0	0	0	0	0	0	0	0	0	0	0	0	0	0	0	0	0	0	0	0	0	0	0	0	0	772012	0	0
Jordan	Asia	0	0	0	0	0	0	0	0	0	0	0	0	0	0	0	0	0	0	894000	0	0	0	0	0	0	0	0	0	0	0	0	0
Kazakhstan	Asia	1050000	100	258100	0	2100000	0	552000	37512.8	63	12700000	30000	0	0	158000	0	0	0	0	130000	0	0.5	435	0	0	0	0	22808	0	222000	1.13175e+08	2.25404e+07	8.61126e+07
Kuwait	Asia	0	0	0	0	0	0	0	0	0	0	0	0	0	0	0	0	0	0	0	0	0	0	0	0	0	0	0	0	0	0	1.06476e+07	1.30147e+08
Kyrgyzstan	Asia	0	0	0	0	0	0	0	0	0	0	0	0	0	0	0	0	0	0	0	0	0	0	0	0	0	0	0	0	0	0	0	0
Lao People's Democratic Republic	Asia	0	0	104400	0	0	0	0	0	0	0	0	0	0	0	0	0	0	0	0	0	0	0	0	1400	0	0	0	0	0	0	0	0
Lebanon	Asia	0	0	0	0	0	0	0	0	0	0	0	0	0	0	0	0	0	0	0	0	0	0	0	0	0	0	0	0	0	0	0	0
Malaysia	Asia	0	0	0	0	0	0	0	0	0	0	0	0	0	347000	0	0	0	0	0	0	0	0	0	2960	0	0	0	0	0	0	5.20587e+07	2.72432e+07
Maldives	Asia	0	0	0	0	0	0	0	0	0	0	0	0	0	0	0	0	0	0	0	0	0	0	0	0	0	0	0	0	0	0	0	0
Mongolia	Asia	0	0	0	0	0	0	0	333718	0	0	0	0	0	0	2890	0	0	0	0	0	0	0	0	0	0	0	0	0	0	43079300	0	0
Myanmar	Asia	0	2200	0	0	0	0	0	0	0	0	0	0	0	254000	0	0	0	0	0	0	0	0	0	29000	0	0	0	0	0	0	1.25742e+07	0
Nepal	Asia	0	0	0	0	0	0	0	0	0	0	0	0	0	0	0	0	0	0	0	0	0	0	0	0	0	0	0	0	0	0	0	0
Oman	Asia	0	0	0	0	0	0	0	0	0	0	0	0	0	0	0	0	0	0	0	0	0	0	0	0	0	0	0	0	0	0	2.62663e+07	4.61111e+07
Pakistan	Asia	0	17	49880	0	0	0	0	26794.9	0	0	0	0	0	0	0	0	0	0	0	0	0	0	0	0	0	0	45	0	0	7740648	2.17716e+07	0
Philippines	Asia	0	0	0	0	0	4500	0	0	0	0	0	0	0	0	0	334000	0	0	0	0	0	0	0	0	0	0	0	0	0	0	0	0
Qatar	Asia	0	0	0	0	0	0	0	0	0	0	0	0	0	0	0	0	0	0	0	0	0	0	0	0	0	0	0	0	0	0	1.21848e+08	7.58725e+07
Republic of Korea	Asia	0	0	0	0	0	0	0	0	0	0	0	0	0	0	411	0	0	0	0	0	2.8	0	0	0	0	0	0	0	0	1.019e+06	0	0
Saudi Arabia	Asia	905100	0	0	0	0	0	0	0	0	0	0	0	0	0	0	0	0	0	800000	0	0	0	0	0	0	0	0	0	0	0	7.97298e+07	5.19583e+08
Singapore	Asia	0	0	0	0	0	0	0	0	0	0	0	0	0	0	0	0	0	0	0	0	0	0	0	0	0	0	0	0	0	0	0	0
Sri Lanka	Asia	0	0	0	0	0	0	0	0	0	0	0	0	0	0	0	0	0	0	0	0	0	0	0	0	0	0	0	0	0	0	0	0
Syrian Arab Republic	Asia	0	0	0	0	0	0	0	0	0	0	0	0	0	0	0	0	0	0	0	0	0	0	0	0	0	0	0	0	0	0	2.13296e+06	1.96418e+06
Tajikistan	Asia	0	13000	0	0	0	0	0	0	0	0	46000	0	0	0	0	0	0	0	0	0	0	0	0	0	0	0	0	0	0	0	0	0
Thailand	Asia	0	0	0	0	0	0	0	0	0	0	0	0	0	0	0	0	0	0	0	0	0	0	0	0	0	0	0	0	0	1.32506e+07	2.3262e+07	1.50444e+07
Timor-Leste	Asia	0	0	0	0	0	0	0	0	0	0	0	0	0	0	0	0	0	0	0	0	0	0	0	0	0	0	0	0	0	0	0	0
Turkey	Asia	0	1330	104400	226857	2400000	0	0	0	0	8570000	63000	0	446838	0	0	0	0	0	60000	0	0	0	0	0	0	0	0	0	0	7.07985e+07	0	0
Turkmenistan	Asia	0	0	0	0	0	0	0	0	0	0	0	0	0	0	0	0	0	0	0	0	0	0	0	0	0	0	0	0	0	0	4.19356e+07	1.03369e+07
United Arab Emirates	Asia	0	0	0	0	0	0	0	0	0	0	0	0	0	0	0	0	0	0	0	0	0	0	0	0	0	0	0	0	0	0	3.94253e+07	1.65622e+08
Uzbekistan	Asia	0	0	0	0	0	0	0	0	101	0	0	0	0	0	200	0	0	0	90000	0	4.9	0	0	0	0	0	3500	0	0	4.13305e+06	3.34803e+07	2141800
Viet Nam	Asia	735000	390	0	0	0	0	0	107179	0	0	0	0	0	121000	0	0	0	0	450000	0	0	0	0	5400	82730.9	4500	0	0	0	48617400	6.19673e+06	10023900
Yemen	Asia	0	0	0	0	0	0	0	0	0	0	0	0	0	0	0	0	0	0	0	0	0	0	0	0	0	0	0	0	0	0	72196.6	4.08389e+06
Albania	Europe	0	0	0	0	0	0	0	0	0	0	0	0	0	0	0	0	0	0	0	0	0	0	0	0	0	0	0	0	0	0	0	0
Andorra	Europe	0	0	0	0	0	0	0	0	0	0	0	0	0	0	0	0	0	0	0	0	0	0	0	0	0	0	0	0	0	0	0	0
Austria	Europe	0	0	0	0	0	0	0	0	0	0	0	0	240137	0	0	0	0	0	0	0	0	0	0	0	0	890	0	0	0	0	0	0
Belarus	Europe	0	0	0	0	0	0	0	0	0	0	0	0	0	0	0	0	0	0	0	0	0	0	0	0	0	0	0	0	0	0	0	0
Belgium	Europe	0	0	0	0	0	0	0	0	0	0	0	0	0	0	0	0	0	0	0	0	0	0	0	0	0	0	0	0	0	0	0	0
Bosnia and Herzegovina	Europe	0	0	0	0	0	0	0	0	0	0	0	0	0	0	0	0	0	0	0	0	0	0	0	0	0	0	0	0	0	0	0	0
Bulgaria	Europe	0	0	0	0	0	0	0	0	0	0	0	0	0	0	0	0	0	0	0	0	0	0	0	0	0	0	0	0	0	1.22941e+07	0	0
Croatia	Europe	0	0	0	0	0	0	0	0	0	0	0	0	0	0	0	0	0	0	0	0	0	0	0	0	0	0	0	0	0	0	0	0
Czech Republic	Europe	0	0	0	0	0	0	0	0	0	0	0	0	0	0	0	0	0	0	0	0	0	0	0	0	0	0	39	0	0	3.17203e+07	0	0
Denmark	Europe	0	0	0	0	0	0	0	0	0	0	0	0	0	0	0	0	0	0	0	0	0	0	0	0	0	0	0	0	0	0	981289	3519980
Estonia	Europe	0	0	0	0	0	0	0	0	0	0	0	0	0	0	0	0	0	0	0	0	0	0	0	0	0	0	0	0	0	0	0	0
Finland	Europe	0	0	0	0	687000	0	0	0	0	0	0	0	0	0	0	0	0	0	99500	0	0	0	0	0	0	0	0	0	0	0	0	0
France	Europe	0	0	0	0	0	0	0	0	0	0	0	0	0	0	0	200000	0	0	0	0	0	0	0	0	0	0	2	0	0	0	0	0
Germany	Europe	0	0	0	13611.4	0	0	0	38974.4	0	0	0	0	0	0	0	0	0	0	0	0	0	0	0	0	0	0	30	0	0	107400000	3.19861e+06	0
Greece	Europe	0	0	0	0	0	0	0	0	0	0	0	0	151986	0	0	0	0	0	0	0	0	0	0	0	0	0	0	0	0	1.39982e+07	0	0
Hungary	Europe	0	0	0	0	0	0	0	0	0	0	0	0	0	0	0	0	0	0	0	0	0	0	0	0	0	0	3	0	0	6.12497e+06	0	0
Iceland	Europe	0	0	0	0	0	0	0	0	0	0	0	0	0	0	0	0	0	0	0	0	0	0	0	0	0	0	0	0	0	0	0	0
Ireland	Europe	0	0	0	0	0	0	0	0	0	0	0	0	0	0	0	0	0	0	0	0	0	0	0	0	0	0	0	0	0	0	0	0
Italy	Europe	0	0	0	0	0	0	0	0	0	0	0	0	0	0	0	0	0	0	0	0	0	0	0	0	0	0	0	0	0	0	2.75654e+06	5.42199e+06
Latvia	Europe	0	0	0	0	0	0	0	0	0	0	0	0	0	0	0	0	0	0	0	0	0	0	0	0	0	0	0	0	0	0	0	0
Liechtenstein	Europe	0	0	0	0	0	0	0	0	0	0	0	0	0	0	0	0	0	0	0	0	0	0	0	0	0	0	0	0	0	0	0	0
Lithuania	Europe	0	0	0	0	0	0	0	0	0	0	0	0	0	0	0	0	0	0	0	0	0	0	0	0	0	0	0	0	0	0	0	0
Luxembourg	Europe	0	0	0	0	0	0	0	0	0	0	0	0	0	0	0	0	0	0	0	0	0	0	0	0	0	0	0	0	0	0	0	0
Malta	Europe	0	0	0	0	0	0	0	0	0	0	0	0	0	0	0	0	0	0	0	0	0	0	0	0	0	0	0	0	0	0	0	0
Monaco	Europe	0	0	0	0	0	0	0	0	0	0	0	0	0	0	0	0	0	0	0	0	0	0	0	0	0	0	0	0	0	0	0	0
Montenegro	Europe	0	0	0	0	0	0	0	0	0	0	0	0	0	0	0	0	0	0	0	0	0	0	0	0	0	0	0	0	0	0	0	0
Netherlands	Europe	0	0	0	0	0	0	0	0	0	0	0	0	0	0	0	0	0	0	0	0	0	0	0	0	0	0	0	0	0	0	1.4205e+07	0
Norway	Europe	0	0	0	0	0	0	0	0	0	0	0	0	0	0	0	0	0	0	0	0	0	0	0	0	266178	0	0	0	0	0	7.92705e+07	9.19716e+07
Poland	Europe	0	0	0	0	0	0	393000	0	0	0	0	0	0	0	0	0	0	0	0	0	9.51	1250	0	0	0	0	0	0	0	100697281	2.79354e+06	0
Portugal	Europe	0	0	0	0	0	0	0	0	0	0	0	348	0	0	0	0	0	0	0	0	0	0	0	0	0	550	0	0	0	0	0	0
Republic of Moldova	Europe	0	0	0	0	0	0	0	0	0	0	0	0	0	0	0	0	0	0	0	0	0	0	0	0	0	0	0	0	0	0	0	0
Romania	Europe	0	0	0	0	0	0	0	0	0	0	0	0	0	0	0	0	0	0	0	0	0	0	0	0	0	0	0	0	0	1.50024e+07	6.19199e+06	3458000
Russian Federation	Europe	1169700	25000	166460	9074.29	0	9000	810000	0	305	69500000	210000	0	303971	0	2700	283000	0	93	1400000	23	0	1320	49	2500	0	2400	2900	19500	280000	3.99771e+08	4.54118e+08	5.24404e+08
San Marino	Europe	0	0	0	0	0	0	0	0	0	0	0	0	0	0	0	0	0	0	0	0	0	0	0	0	0	0	0	0	0	0	0	0
Serbia	Europe	0	0	0	0	0	0	0	0	0	0	0	0	0	0	0	0	0	0	0	0	0	0	0	0	0	0	0	0	0	3.97842e+07	0	0
Slovakia	Europe	0	0	0	0	0	0	0	0	0	0	0	0	145906	0	0	0	0	0	0	0	0	0	0	0	0	0	0	0	0	0	0	0
Slovenia	Europe	0	0	0	0	0	0	0	0	0	0	0	0	0	0	0	0	0	0	0	0	0	0	0	0	0	0	0	0	0	0	0	0
Spain	Europe	0	0	0	0	0	0	0	63820.5	0	0	0	0	197581	0	0	0	0	0	0	0	0	0	0	0	0	500	0	0	0	4.20222e+06	0	0
Sweden	Europe	0	0	0	0	0	0	0	0	0	25400000	70000	0	0	0	0	0	0	0	0	0	0	0	0	0	0	0	0	0	232000	0	0	0
Switzerland	Europe	0	0	0	0	0	0	0	0	0	0	0	0	0	0	0	0	0	0	0	0	0	0	0	0	0	0	0	0	0	0	0	0
The former Yugoslav Republic of Macedonia	Europe	0	0	0	0	0	0	0	0	0	0	0	0	0	0	0	0	0	0	0	0	0	0	0	0	0	0	0	0	0	0	0	0
Ukraine	Europe	0	0	0	0	0	0	0	0	0	49300000	0	0	0	578000	0	0	0	0	0	0	0	0	0	0	335120	0	750	0	0	2.40609e+07	1.34954e+07	0
United Kingdom of Great Britain and Northern Ireland	Europe	0	0	0	0	0	0	0	0	0	0	0	0	0	0	0	0	0	0	0	0	0	0	0	0	0	0	0	0	0	1.67329e+06	2.80761e+07	4.81315e+07
Australia	Oceania	21840000	3900	0	0	0	5630	885000	0	328	565000000	494000	39700	212780	3330000	0	169000	0	0	200000	0	0	1340	34	8120	401665	0	6613	0	1310000	4.76719e+08	1.01363e+08	1.96584e+07
Fiji	Oceania	0	0	0	0	0	0	0	0	0	0	0	0	0	0	0	0	0	0	0	0	0	0	0	0	0	0	0	0	0	0	0	0
Kiribati	Oceania	0	0	0	0	0	0	0	0	0	0	0	0	0	0	0	0	0	0	0	0	0	0	0	0	0	0	0	0	0	0	0	0
Marshall Islands	Oceania	0	0	0	0	0	0	0	0	0	0	0	0	0	0	0	0	0	0	0	0	0	0	0	0	0	0	0	0	0	0	0	0
Micronesia (Federated States of)	Oceania	0	0	0	0	0	0	0	0	0	0	0	0	0	0	0	0	0	0	0	0	0	0	0	0	0	0	0	0	0	0	0	0
Nauru	Oceania	0	0	0	0	0	0	0	0	0	0	0	0	0	0	0	0	0	0	0	0	0	0	0	0	0	0	0	0	0	0	0	0
New Zealand	Oceania	0	0	0	0	0	0	0	0	0	0	0	0	0	0	0	0	0	0	0	0	0	0	0	0	0	0	0	0	0	2.81868e+06	0	0
Palau	Oceania	0	0	0	0	0	0	0	0	0	0	0	0	0	0	0	0	0	0	0	0	0	0	0	0	0	0	0	0	0	0	0	0
Papua New Guinea	Oceania	0	0	0	0	0	2940	0	0	54	0	0	0	0	0	0	0	0	0	0	0	0	0	0	0	0	0	0	0	0	0	0	0
Samoa	Oceania	0	0	0	0	0	0	0	0	0	0	0	0	0	0	0	0	0	0	0	0	0	0	0	0	0	0	0	0	0	0	0	0
Solomon Islands	Oceania	0	0	0	0	0	0	0	0	0	0	0	0	0	0	0	0	0	0	0	0	0	0	0	0	0	0	0	0	0	0	0	0
Tonga	Oceania	0	0	0	0	0	0	0	0	0	0	0	0	0	0	0	0	0	0	0	0	0	0	0	0	0	0	0	0	0	0	0	0
Tuvalu	Oceania	0	0	0	0	0	0	0	0	0	0	0	0	0	0	0	0	0	0	0	0	0	0	0	0	0	0	0	0	0	0	0	0
Vanuatu	Oceania	0	0	0	0	0	0	0	0	0	0	0	0	0	0	0	0	0	0	0	0	0	0	0	0	0	0	0	0	0	0	0	0
Other countries		2205000	0	190820	0	1194000	7640	2840000	53589.7	572	40000000	490000	0	279653	260000	0	373000	1350	2.67	87000	4	0	3230	0	782	47959.9	960	0	0	1950000	1.41819e+08	5.78454e+07	6.08621e+07
World total		82137300	110717	3968360	375676	11091000	142250	20556000	4.01485e+06	3027	1525730000	4380000	82585	8.30789e+06	18870000	298131	2510800	67650	216.67	21890400	165.2	59.3	23515	2102	263462	5.18027e+06	78420	54224	104717	12031000	7.74161e+09	2.74087e+09	4.16513e+09

## Sheet: Reserves
2020	Reserves	Al	Sb	Ba	B	Cr	Co	Cu	F	Au	Fe	Pb	Li	Mg	Mn	Mo	Ni	Nb	Pd	P	Pt	Re	Ag	Ta	Sn	Ti	W	U	V	Zn	coal	NG	oil
Mining country		ton	ton	ton	ton	ton	ton	ton	ton	ton	ton	ton	ton	ton	ton	ton	ton	ton	ton	ton	ton	ton	ton	ton	ton	ton	ton	ton	ton	ton	ton	ton	ton
Algeria	Africa	0	0	0	0	0	0	0	0	0	0	0	0	0	0	0	0	0	0	220000000	0	0	0	0	0	0	0	0	0	0	0	1.62105e+09	2.28714e+09
Angola	Africa	0	0	0	0	0	0	0	0	0	0	0	0	0	0	0	0	0	0	0	0	0	0	0	0	0	0	0	0	0	0	0	1.45908e+09
Benin	Africa	0	0	0	0	0	0	0	0	0	0	0	0	0	0	0	0	0	0	0	0	0	0	0	0	0	0	0	0	0	0	0	0
Botswana	Africa	0	0	0	0	0	0	0	0	0	0	0	0	0	0	0	0	0	0	0	0	0	0	0	0	0	0	87200	0	0	0	0	0
Burkina Faso	Africa	0	0	0	0	0	0	0	0	0	0	0	0	0	0	0	0	0	0	0	0	0	0	0	0	0	0	0	0	0	0	0	0
Burundi	Africa	0	0	0	0	0	0	0	0	0	0	0	0	0	0	0	0	0	0	0	0	0	0	0	0	0	0	0	0	0	0	0	0
Cameroon	Africa	0	0	0	0	0	0	0	0	0	0	0	0	0	0	0	0	0	0	0	0	0	0	0	0	0	0	0	0	0	0	0	0
Cape Verde	Africa	0	0	0	0	0	0	0	0	0	0	0	0	0	0	0	0	0	0	0	0	0	0	0	0	0	0	0	0	0	0	0	0
Central African Republic	Africa	0	0	0	0	0	0	0	0	0	0	0	0	0	0	0	0	0	0	0	0	0	0	0	0	0	0	32000	0	0	0	0	0
Chad	Africa	0	0	0	0	0	0	0	0	0	0	0	0	0	0	0	0	0	0	0	0	0	0	0	0	0	0	0	0	0	0	0	2.81206e+08
Comoros	Africa	0	0	0	0	0	0	0	0	0	0	0	0	0	0	0	0	0	0	0	0	0	0	0	0	0	0	0	0	0	0	0	0
Congo	Africa	0	0	0	0	0	0	0	0	0	0	0	0	0	0	0	0	0	0	0	0	0	0	0	0	0	0	0	0	0	0	0	5.4029e+08
Côte D'Ivoire	Africa	0	0	0	0	0	0	0	0	0	0	0	0	0	0	0	0	0	0	0	0	0	0	0	0	0	0	0	0	0	0	0	0
Democratic Republic of the Congo	Africa	0	0	0	0	0	3500000	31000000	0	0	0	0	0	0	0	0	0	0	0	0	0	0	0	0	130000	0	0	0	0	0	0	0	0
Djibouti	Africa	0	0	0	0	0	0	0	0	0	0	0	0	0	0	0	0	0	0	0	0	0	0	0	0	0	0	0	0	0	0	0	0
Egypt	Africa	0	0	0	0	0	0	0	0	0	0	0	0	0	0	0	0	0	0	280000000	0	0	0	0	0	0	0	400	0	0	0	1.52042e+09	5.89782e+08
Equatorial Guinea	Africa	0	0	0	0	0	0	0	0	0	0	0	0	0	0	0	0	0	0	0	0	0	0	0	0	0	0	0	0	0	0	0	2.06218e+08
Eritrea	Africa	0	0	0	0	0	0	0	0	0	0	0	0	0	0	0	0	0	0	0	0	0	0	0	0	0	0	0	0	0	0	0	0
Ethiopia	Africa	0	0	0	0	0	0	0	0	0	0	0	0	0	0	0	0	0	0	0	0	0	0	0	0	0	0	0	0	0	0	0	0
Gabon	Africa	0	0	0	0	0	0	0	0	0	0	0	0	0	61000000	0	0	0	0	0	0	0	0	0	0	0	0	4800	0	0	0	0	3.74941e+08
Gambia	Africa	0	0	0	0	0	0	0	0	0	0	0	0	0	0	0	0	0	0	0	0	0	0	0	0	0	0	0	0	0	0	0	0
Ghana	Africa	0	0	0	0	0	0	0	0	1000	0	0	0	0	13000000	0	0	0	0	0	0	0	0	0	0	0	0	0	0	0	0	0	0
Guinea	Africa	1554000000	0	0	0	0	0	0	0	0	0	0	0	0	0	0	0	0	0	0	0	0	0	0	0	0	0	0	0	0	0	0	0
Guinea-Bissau	Africa	0	0	0	0	0	0	0	0	0	0	0	0	0	0	0	0	0	0	0	0	0	0	0	0	0	0	0	0	0	0	0	0
Kenya	Africa	0	0	0	0	0	0	0	0	0	0	0	0	0	0	0	0	0	0	0	0	0	0	0	0	335720	0	0	0	0	0	0	0
Lesotho	Africa	0	0	0	0	0	0	0	0	0	0	0	0	0	0	0	0	0	0	0	0	0	0	0	0	0	0	0	0	0	0	0	0
Liberia	Africa	0	0	0	0	0	0	0	0	0	0	0	0	0	0	0	0	0	0	0	0	0	0	0	0	0	0	0	0	0	0	0	0
Libya	Africa	0	0	0	0	0	0	0	0	0	0	0	0	0	0	0	0	0	0	0	0	0	0	0	0	0	0	0	0	0	0	1.01682e+09	9.06664e+09
Madagascar	Africa	0	0	0	0	0	100000	0	0	0	0	0	0	0	0	0	0	0	0	0	0	0	0	0	0	1.34288e+07	0	0	0	0	0	0	0
Malawi	Africa	0	0	0	0	0	0	0	0	0	0	0	0	0	0	0	0	0	0	0	0	0	0	0	0	0	0	6200	0	0	0	0	0
Mali	Africa	0	0	0	0	0	0	0	0	0	0	0	0	0	0	0	0	0	0	0	0	0	0	0	0	0	0	8900	0	0	0	0	0
Mauritania	Africa	0	0	0	0	0	0	0	0	0	0	0	0	0	0	0	0	0	0	0	0	0	0	0	0	0	0	17100	0	0	0	0	0
Mauritius	Africa	0	0	0	0	0	0	0	0	0	0	0	0	0	0	0	0	0	0	0	0	0	0	0	0	0	0	0	0	0	0	0	0
Morocco	Africa	0	0	0	0	0	13000	0	102308	0	0	0	0	0	0	0	0	0	0	5000000000	0	0	0	0	0	0	0	0	0	0	0	0	0
Mozambique	Africa	0	0	0	0	0	0	0	0	0	0	0	0	0	0	0	0	0	0	0	0	0	0	0	0	1.61205e+07	0	0	0	0	0	0	0
Namibia	Africa	0	0	0	0	0	0	0	0	0	0	0	0	0	0	0	0	0	0	0	0	0	0	0	0	0	0	448300	0	0	0	0	0
Niger	Africa	0	0	0	0	0	0	0	0	0	0	0	0	0	0	0	0	0	0	0	0	0	0	0	0	0	0	276400	0	0	0	0	0
Nigeria	Africa	0	0	0	0	0	0	0	0	0	0	0	0	0	0	0	0	0	0	0	0	0	0	0	0	0	0	0	0	0	0	3.89259e+09	6.91579e+09
Rwanda	Africa	0	0	0	0	0	0	0	0	0	0	0	0	0	0	0	0	0	0	0	0	0	0	0	0	0	0	0	0	0	0	0	0
Sao Tome and Principe	Africa	0	0	0	0	0	0	0	0	0	0	0	0	0	0	0	0	0	0	0	0	0	0	0	0	0	0	0	0	0	0	0	0
Senegal	Africa	0	0	0	0	0	0	0	0	0	0	0	0	0	0	0	0	0	0	5000000	0	0	0	0	0	0	0	0	0	0	0	0	0
Seychelles	Africa	0	0	0	0	0	0	0	0	0	0	0	0	0	0	0	0	0	0	0	0	0	0	0	0	0	0	0	0	0	0	0	0
Sierra Leone	Africa	0	0	0	0	0	0	0	0	0	0	0	0	0	0	0	0	0	0	0	0	0	0	0	0	293755	0	0	0	0	0	0	0
Somalia	Africa	0	0	0	0	0	0	0	0	0	0	0	0	0	0	0	0	0	0	0	0	0	0	0	0	0	0	0	0	0	0	0	0
South Africa	Africa	0	0	0	0	60000000	0	0	1.99744e+07	5000	670000000	0	0	0	640000000	0	0	0	24962.3	160000000	38037.7	0	0	0	0	2.18817e+07	0	320900	3500000	0	9893000000	0	0
South ‎Sudan	Africa	0	0	0	0	0	0	0	0	0	0	0	0	0	0	0	0	0	0	0	0	0	0	0	0	0	0	0	0	0	0	0	6.56147e+08
Sudan	Africa	0	0	0	0	0	0	0	0	0	0	0	0	0	0	0	0	0	0	0	0	0	0	0	0	0	0	0	0	0	0	0	2.81206e+08
Swaziland	Africa	0	0	0	0	0	0	0	0	0	0	0	0	0	0	0	0	0	0	0	0	0	0	0	0	0	0	0	0	0	0	0	0
Togo	Africa	0	0	0	0	0	0	0	0	0	0	0	0	0	0	0	0	0	0	3000000	0	0	0	0	0	0	0	0	0	0	0	0	0
Tunisia	Africa	0	0	0	0	0	0	0	0	0	0	0	0	0	0	0	0	0	0	10000000	0	0	0	0	0	0	0	0	0	0	0	0	7.9675e+07
Uganda	Africa	0	0	0	0	0	0	0	0	0	0	0	0	0	0	0	0	0	0	0	0	0	0	0	0	0	0	0	0	0	0	0	0
United Republic of Tanzania	Africa	0	0	0	0	0	0	0	0	0	0	0	0	0	0	0	0	0	0	0	0	0	0	0	0	0	0	58200	0	0	0	0	0
Zambia	Africa	0	0	0	0	0	0	21000000	0	0	0	0	0	0	0	0	0	0	0	0	0	0	0	0	0	0	0	31000	0	0	0	0	0
Zimbabwe	Africa	0	0	0	0	0	0	0	0	0	0	0	220000	0	0	0	0	0	554.839	0	645.161	0	0	0	0	0	0	0	0	0	5.02e+08	0	0
Antigua and Barbuda	Latin America and the Caribbean	0	0	0	0	0	0	0	0	0	0	0	0	0	0	0	0	0	0	0	0	0	0	0	0	0	0	0	0	0	0	0	0
Argentina	Latin America and the Caribbean	0	0	0	0	0	0	0	0	1600	0	0	2200000	0	0	100000	0	0	0	0	0	0	0	0	0	0	0	38700	0	0	0	2.7423e+08	4.65434e+08
Bahamas	Latin America and the Caribbean	0	0	0	0	0	0	0	0	0	0	0	0	0	0	0	0	0	0	0	0	0	0	0	0	0	0	0	0	0	0	0	0
Barbados	Latin America and the Caribbean	0	0	0	0	0	0	0	0	0	0	0	0	0	0	0	0	0	0	0	0	0	0	0	0	0	0	0	0	0	0	0	0
Belize	Latin America and the Caribbean	0	0	0	0	0	0	0	0	0	0	0	0	0	0	0	0	0	0	0	0	0	0	0	0	0	0	0	0	0	0	0	0
Bolivia (Plurinational State of)	Latin America and the Caribbean	0	310000	0	0	0	0	0	0	0	0	1600000	0	0	0	0	0	0	0	0	0	0	22000	0	400000	0	0	0	0	4800000	0	1.51399e+08	0
Brazil	Latin America and the Caribbean	567000000	0	0	0	0	0	0	0	2400	15000000000	0	95000	6.07942e+07	270000000	0	16000000	16000000	0	160000000	0	0	0	40000	420000	2.57785e+07	0	276800	120000	0	6596000000	2.47886e+08	2.23559e+09
Chile	Latin America and the Caribbean	0	0	0	3.97e+06	0	0	200000000	0	0	0	0	9200000	0	0	1400000	0	0	0	0	0	1300	26000	0	0	0	0	0	0	0	0	0	0
Colombia	Latin America and the Caribbean	0	0	0	0	0	0	0	0	0	0	0	0	0	0	0	0	0	0	0	0	0	0	0	0	0	0	0	0	0	4554000000	6.1314e+07	3.8169e+08
Costa Rica	Latin America and the Caribbean	0	0	0	0	0	0	0	0	0	0	0	0	0	0	0	0	0	0	0	0	0	0	0	0	0	0	0	0	0	0	0	0
Cuba	Latin America and the Caribbean	0	0	0	0	0	500000	0	0	0	0	0	0	0	0	0	0	0	0	0	0	0	0	0	0	0	0	0	0	0	0	0	0
Dominica	Latin America and the Caribbean	0	0	0	0	0	0	0	0	0	0	0	0	0	0	0	0	0	0	0	0	0	0	0	0	0	0	0	0	0	0	0	0
Dominican Republic	Latin America and the Caribbean	0	0	0	0	0	0	0	0	0	0	0	0	0	0	0	0	0	0	0	0	0	0	0	0	0	0	0	0	0	0	0	0
Ecuador	Latin America and the Caribbean	0	0	0	0	0	0	0	0	0	0	0	0	0	0	0	0	0	0	0	0	0	0	0	0	0	0	0	0	0	0	0	2.44189e+08
El Salvador	Latin America and the Caribbean	0	0	0	0	0	0	0	0	0	0	0	0	0	0	0	0	0	0	0	0	0	0	0	0	0	0	0	0	0	0	0	0
Grenada	Latin America and the Caribbean	0	0	0	0	0	0	0	0	0	0	0	0	0	0	0	0	0	0	0	0	0	0	0	0	0	0	0	0	0	0	0	0
Guatemala	Latin America and the Caribbean	0	0	0	0	0	0	0	0	0	0	0	0	0	0	0	0	0	0	0	0	0	0	0	0	0	0	0	0	0	0	0	0
Guyana	Latin America and the Caribbean	0	0	0	0	0	0	0	0	0	0	0	0	0	0	0	0	0	0	0	0	0	0	0	0	0	0	0	0	0	0	0	0
Haiti	Latin America and the Caribbean	0	0	0	0	0	0	0	0	0	0	0	0	0	0	0	0	0	0	0	0	0	0	0	0	0	0	0	0	0	0	0	0
Honduras	Latin America and the Caribbean	0	0	0	0	0	0	0	0	0	0	0	0	0	0	0	0	0	0	0	0	0	0	0	0	0	0	0	0	0	0	0	0
Jamaica	Latin America and the Caribbean	420000000	0	0	0	0	0	0	0	0	0	0	0	0	0	0	0	0	0	0	0	0	0	0	0	0	0	0	0	0	0	0	0
Mexico	Latin America and the Caribbean	0	18000	0	0	0	0	53000000	3.31282e+07	1400	0	5600000	0	0	5000000	130000	0	0	0	3000000	0	0	37000	0	0	0	0	3700	0	19000000	1211000000	1.2665e+08	1.13717e+09
Nicaragua	Latin America and the Caribbean	0	0	0	0	0	0	0	0	0	0	0	0	0	0	0	0	0	0	0	0	0	0	0	0	0	0	0	0	0	0	0	0
Panama	Latin America and the Caribbean	0	0	0	0	0	0	0	0	0	0	0	0	0	0	0	0	0	0	0	0	0	0	0	0	0	0	0	0	0	0	0	0
Paraguay	Latin America and the Caribbean	0	0	0	0	0	0	0	0	0	0	0	0	0	0	0	0	0	0	0	0	0	0	0	0	0	0	0	0	0	0	0	0
Peru	Latin America and the Caribbean	0	0	0	453715	0	0	77000000	0	2000	1500000000	6400000	0	0	0	2300000	0	0	0	21000000	0	0	120000	0	150000	0	0	33400	0	19000000	0	1.85947e+08	1.39918e+08
Saint Kitts and Nevis	Latin America and the Caribbean	0	0	0	0	0	0	0	0	0	0	0	0	0	0	0	0	0	0	0	0	0	0	0	0	0	0	0	0	0	0	0	0
Saint Lucia	Latin America and the Caribbean	0	0	0	0	0	0	0	0	0	0	0	0	0	0	0	0	0	0	0	0	0	0	0	0	0	0	0	0	0	0	0	0
Saint Vincent and the Grenadines	Latin America and the Caribbean	0	0	0	0	0	0	0	0	0	0	0	0	0	0	0	0	0	0	0	0	0	0	0	0	0	0	0	0	0	0	0	0
Suriname	Latin America and the Caribbean	0	0	0	0	0	0	0	0	0	0	0	0	0	0	0	0	0	0	0	0	0	0	0	0	0	0	0	0	0	0	0	0
Trinidad and Tobago	Latin America and the Caribbean	0	0	0	0	0	0	0	0	0	0	0	0	0	0	0	0	0	0	0	0	0	0	0	0	0	0	0	0	0	0	2.06164e+08	4.5552e+07
Uruguay	Latin America and the Caribbean	0	0	0	0	0	0	0	0	0	0	0	0	0	0	0	0	0	0	0	0	0	0	0	0	0	0	0	0	0	0	0	0
Venezuela (Bolivarian Republic of)	Latin America and the Caribbean	0	0	0	0	0	0	0	0	0	0	0	0	0	0	0	0	0	0	0	0	0	0	0	0	0	0	0	0	0	731000000	4.45247e+09	5.69546e+10
Canada	Northern America	0	78000	0	0	0	220000	9800000	0	2200	2300000000	0	0	0	0	96000	2000000	1600000	229.63	0	80.3704	0	0	0	0	1.85845e+07	0	564900	0	5400000	6582000000	1.67422e+09	3.15115e+10
United States of America	Northern America	4200000	60000	0	4.53715e+06	186000	69000	48000000	1.94872e+06	3000	1000000000	5000000	750000	0	0	2700000	340000	170000	698.936	100000000	201.064	400	26000	0	0	1.199e+06	0	47900	45000	9000000	248941000000	8.9749e+09	1.28899e+10
Afghanistan	Asia	0	0	0	0	0	0	0	0	0	0	0	0	0	0	0	0	0	0	0	0	0	0	0	0	0	0	0	0	0	0	0	0
Armenia	Asia	0	0	0	0	0	0	0	0	0	0	0	0	0	0	150000	0	0	0	0	0	95	0	0	0	0	0	0	0	0	0	0	0
Azerbaijan	Asia	0	0	0	0	0	0	0	0	0	0	0	0	0	0	0	0	0	0	0	0	0	0	0	0	0	0	0	0	0	0	1.78069e+09	1.31229e+09
Bahrain	Asia	0	0	0	0	0	0	0	0	0	0	0	0	0	0	0	0	0	0	0	0	0	0	0	0	0	0	0	0	0	0	4.61105e+07	0
Bangladesh	Asia	0	0	0	0	0	0	0	0	0	0	0	0	0	0	0	0	0	0	0	0	0	0	0	0	0	0	0	0	0	0	7.83978e+07	0
Bhutan	Asia	0	0	0	0	0	0	0	0	0	0	0	0	0	0	0	0	0	0	0	0	0	0	0	0	0	0	0	0	0	0	0	0
Brunei Darussalam	Asia	0	0	0	0	0	0	0	0	0	0	0	0	0	0	0	0	0	0	0	0	0	0	0	0	0	0	0	0	0	0	1.58108e+08	2.06218e+08
Cambodia	Asia	0	0	0	0	0	0	0	0	0	0	0	0	0	0	0	0	0	0	0	0	0	0	0	0	0	0	0	0	0	0	0	0
China	Asia	210000000	480000	20880000	2.72229e+06	0	80000	26000000	2.04615e+07	2000	6900000000	18000000	1500000	3.03971e+08	54000000	8300000	2800000	0	0	320000000	0	0	41000	0	1100000	1.37885e+08	1900000	248900	9500000	44000000	143197000000	5.97336e+09	4.86725e+09
Cyprus	Asia	0	0	0	0	0	0	0	0	0	0	0	0	0	0	0	0	0	0	0	0	0	0	0	0	0	0	0	0	0	0	0	0
Democratic People's Republic of Korea	Asia	0	0	0	0	0	0	0	0	0	0	0	0	0	0	0	0	0	0	0	0	0	0	0	0	0	29000	0	0	0	0	0	0
Georgia	Asia	0	0	0	0	0	0	0	0	0	0	0	0	0	0	0	0	0	0	0	0	0	0	0	0	0	0	0	0	0	0	0	0
India	Asia	138600000	0	2.958e+07	0	30000000	0	0	0	0	3400000000	2500000	0	0	34000000	0	0	0	0	4600000	0	0	0	0	0	5.53937e+07	0	0	0	9100000	111052000000	9.39149e+08	8.51733e+08
Indonesia	Asia	252000000	0	0	0	0	600000	24000000	0	2600	0	0	0	0	0	0	21000000	0	0	0	0	0	0	0	800000	0	0	8400	0	0	34869000000	8.90663e+08	4.57428e+08
Iran (Islamic Republic of)	Asia	0	0	5.8e+07	0	0	0	0	1.65641e+06	0	1500000000	0	0	0	0	43000	0	0	0	0	0	0	0	0	0	0	0	7500	0	0	0	2.28317e+10	2.95828e+10
Iraq	Asia	0	0	0	0	0	0	0	0	0	0	0	0	0	0	0	0	0	0	0	0	0	0	0	0	0	0	0	0	0	0	2.50962e+09	2.71868e+10
Israel	Asia	0	0	0	0	0	0	0	0	0	0	0	0	0	0	0	0	0	0	5300000	0	0	0	0	0	0	0	0	0	0	0	4.18604e+08	0
Japan	Asia	0	0	0	0	0	0	0	0	0	0	0	0	0	0	0	0	0	0	0	0	0	0	0	0	0	0	6600	0	0	3.5e+08	0	0
Jordan	Asia	0	0	0	0	0	0	0	0	0	0	0	0	0	0	0	0	0	0	100000000	0	0	0	0	0	0	0	52500	0	0	0	0	0
Kazakhstan	Asia	33600000	0	49300000	0	69000000	0	20000000	0	1000	900000000	2000000	0	0	5000000	0	0	0	0	26000000	0	190	0	0	0	0	0	906800	0	12000000	25605000000	1.60535e+09	5.62412e+09
Kuwait	Asia	0	0	0	0	0	0	0	0	0	0	0	0	0	0	0	0	0	0	0	0	0	0	0	0	0	0	0	0	0	0	1.20541e+09	1.90283e+10
Kyrgyzstan	Asia	0	260000	0	0	0	0	0	0	0	0	0	0	0	0	0	0	0	0	0	0	0	0	0	0	0	0	0	0	0	0	0	0
Lao People's Democratic Republic	Asia	0	0	0	0	0	0	0	0	0	0	0	0	0	0	0	0	0	0	0	0	0	0	0	0	0	0	0	0	0	0	0	0
Lebanon	Asia	0	0	0	0	0	0	0	0	0	0	0	0	0	0	0	0	0	0	0	0	0	0	0	0	0	0	0	0	0	0	0	0
Malaysia	Asia	0	0	0	0	0	0	0	0	0	0	0	0	0	0	0	0	0	0	0	0	0	0	0	81000	0	0	0	0	0	0	6.45968e+08	5.12132e+08
Maldives	Asia	0	0	0	0	0	0	0	0	0	0	0	0	0	0	0	0	0	0	0	0	0	0	0	0	0	0	0	0	0	0	0	0
Mongolia	Asia	0	0	0	0	0	0	0	1.07179e+07	0	0	0	0	0	0	0	0	0	0	0	0	0	0	0	0	0	0	143500	0	0	2520000000	0	0
Myanmar	Asia	0	140000	0	0	0	0	0	0	0	0	0	0	0	0	0	0	0	0	0	0	0	0	0	700000	0	0	0	0	0	0	3.07405e+08	0
Nepal	Asia	0	0	0	0	0	0	0	0	0	0	0	0	0	0	0	0	0	0	0	0	0	0	0	0	0	0	0	0	0	0	0	0
Oman	Asia	0	0	0	0	0	0	0	0	0	0	0	0	0	0	0	0	0	0	0	0	0	0	0	0	0	0	0	0	0	0	4.73931e+08	1.00728e+09
Pakistan	Asia	0	26000	23200000	0	0	0	0	0	0	0	0	0	0	0	0	0	0	0	0	0	0	0	0	0	0	0	0	0	0	3064000000	2.73674e+08	0
Philippines	Asia	0	0	0	0	0	260000	0	0	0	0	0	0	0	0	0	4800000	0	0	0	0	0	0	0	0	0	0	0	0	0	0	0	0
Qatar	Asia	0	0	0	0	0	0	0	0	0	0	0	0	0	0	0	0	0	0	0	0	0	0	0	0	0	0	0	0	0	0	1.7543e+10	4.73251e+09
Republic of Korea	Asia	0	0	0	0	0	0	0	0	0	0	0	0	0	0	0	0	0	0	0	0	0	0	0	0	0	0	0	0	0	326000000	0	0
Saudi Arabia	Asia	37800000	0	0	0	0	0	0	0	0	0	0	0	0	0	0	0	0	0	140000000	0	0	0	0	0	0	0	0	0	0	0	4.28102e+09	5.57775e+10
Singapore	Asia	0	0	0	0	0	0	0	0	0	0	0	0	0	0	0	0	0	0	0	0	0	0	0	0	0	0	0	0	0	0	0	0
Sri Lanka	Asia	0	0	0	0	0	0	0	0	0	0	0	0	0	0	0	0	0	0	0	0	0	0	0	0	0	0	0	0	0	0	0	0
Syrian Arab Republic	Asia	0	0	0	0	0	0	0	0	0	0	0	0	0	0	0	0	0	0	0	0	0	0	0	0	0	0	0	0	0	0	1.91047e+08	4.68676e+08
Tajikistan	Asia	0	50000	0	0	0	0	0	0	0	0	0	0	0	0	0	0	0	0	0	0	0	0	0	0	0	0	0	0	0	0	0	0
Thailand	Asia	0	0	0	0	0	0	0	0	0	0	0	0	0	0	0	0	0	0	0	0	0	0	0	0	0	0	0	0	0	1063000000	1.01767e+08	4.73832e+07
Timor-Leste	Asia	0	0	0	0	0	0	0	0	0	0	0	0	0	0	0	0	0	0	0	0	0	0	0	0	0	0	0	0	0	0	0	0
Turkey	Asia	0	100000	20300000	1.36114e+08	7800000	0	0	0	0	38000000	860000	0	3.34368e+07	0	360000	0	0	0	5000000	0	0	0	0	0	0	0	12500	0	0	11525000000	0	0
Turkmenistan	Asia	0	0	0	0	0	0	0	0	0	0	0	0	0	0	0	0	0	0	0	0	0	0	0	0	0	0	0	0	0	0	9.67372e+09	1.12482e+08
United Arab Emirates	Asia	0	0	0	0	0	0	0	0	0	0	0	0	0	0	0	0	0	0	0	0	0	0	0	0	0	0	0	0	0	0	4.22384e+09	1.83346e+10
Uzbekistan	Asia	0	0	0	0	0	0	0	0	1800	0	0	0	0	0	60000	0	0	0	10000000	0	0	0	0	0	0	0	132300	0	0	1.375e+09	6.01227e+08	1.11357e+08
Viet Nam	Asia	1218000000	0	0	0	0	0	0	2.4359e+06	0	0	0	0	0	0	0	0	0	0	3000000	0	0	0	0	11000	959199	100000	0	0	0	3.36e+09	4.59409e+08	8.2487e+08
Yemen	Asia	0	0	0	0	0	0	0	0	0	0	0	0	0	0	0	0	0	0	0	0	0	0	0	0	0	0	0	0	0	0	1.89069e+08	5.62412e+08
Albania	Europe	0	0	0	0	0	0	0	0	0	0	0	0	0	0	0	0	0	0	0	0	0	0	0	0	0	0	0	0	0	0	0	0
Andorra	Europe	0	0	0	0	0	0	0	0	0	0	0	0	0	0	0	0	0	0	0	0	0	0	0	0	0	0	0	0	0	0	0	0
Austria	Europe	0	0	0	0	0	0	0	0	0	0	0	0	1.48946e+07	0	0	0	0	0	0	0	0	0	0	0	0	10000	0	0	0	0	0	0
Belarus	Europe	0	0	0	0	0	0	0	0	0	0	0	0	0	0	0	0	0	0	0	0	0	0	0	0	0	0	0	0	0	0	0	0
Belgium	Europe	0	0	0	0	0	0	0	0	0	0	0	0	0	0	0	0	0	0	0	0	0	0	0	0	0	0	0	0	0	0	0	0
Bosnia and Herzegovina	Europe	0	0	0	0	0	0	0	0	0	0	0	0	0	0	0	0	0	0	0	0	0	0	0	0	0	0	0	0	0	0	0	0
Bulgaria	Europe	0	0	0	0	0	0	0	0	0	0	0	0	0	0	0	0	0	0	0	0	0	0	0	0	0	0	0	0	0	2366000000	0	0
Croatia	Europe	0	0	0	0	0	0	0	0	0	0	0	0	0	0	0	0	0	0	0	0	0	0	0	0	0	0	0	0	0	0	0	0
Czech Republic	Europe	0	0	0	0	0	0	0	0	0	0	0	0	0	0	0	0	0	0	0	0	0	0	0	0	0	0	900	0	0	3.595e+09	0	0
Denmark	Europe	0	0	0	0	0	0	0	0	0	0	0	0	0	0	0	0	0	0	0	0	0	0	0	0	0	0	0	0	0	0	0	8.01825e+07
Estonia	Europe	0	0	0	0	0	0	0	0	0	0	0	0	0	0	0	0	0	0	0	0	0	0	0	0	0	0	0	0	0	0	0	0
Finland	Europe	0	0	0	0	3900000	0	0	0	0	0	0	0	0	0	0	0	0	0	100000000	0	0	0	0	0	0	0	1200	0	0	0	0	0
France	Europe	0	0	0	0	0	0	0	0	0	0	0	0	0	0	0	0	0	0	0	0	0	0	0	0	0	0	0	0	0	0	0	0
Germany	Europe	0	0	0	0	0	0	0	0	0	0	0	0	0	0	0	0	0	0	0	0	0	0	0	0	0	0	0	0	0	35900000000	0	0
Greece	Europe	0	0	0	0	0	0	0	0	0	0	0	0	8.51119e+07	0	0	0	0	0	0	0	0	0	0	0	0	0	0	0	0	2876000000	0	0
Hungary	Europe	0	0	0	0	0	0	0	0	0	0	0	0	0	0	0	0	0	0	0	0	0	0	0	0	0	0	0	0	0	2909000000	0	0
Iceland	Europe	0	0	0	0	0	0	0	0	0	0	0	0	0	0	0	0	0	0	0	0	0	0	0	0	0	0	0	0	0	0	0	0
Ireland	Europe	0	0	0	0	0	0	0	0	0	0	0	0	0	0	0	0	0	0	0	0	0	0	0	0	0	0	0	0	0	0	0	0
Italy	Europe	0	0	0	0	0	0	0	0	0	0	0	0	0	0	0	0	0	0	0	0	0	0	0	0	0	0	6100	0	0	0	0	1.13246e+08
Latvia	Europe	0	0	0	0	0	0	0	0	0	0	0	0	0	0	0	0	0	0	0	0	0	0	0	0	0	0	0	0	0	0	0	0
Liechtenstein	Europe	0	0	0	0	0	0	0	0	0	0	0	0	0	0	0	0	0	0	0	0	0	0	0	0	0	0	0	0	0	0	0	0
Lithuania	Europe	0	0	0	0	0	0	0	0	0	0	0	0	0	0	0	0	0	0	0	0	0	0	0	0	0	0	0	0	0	0	0	0
Luxembourg	Europe	0	0	0	0	0	0	0	0	0	0	0	0	0	0	0	0	0	0	0	0	0	0	0	0	0	0	0	0	0	0	0	0
Malta	Europe	0	0	0	0	0	0	0	0	0	0	0	0	0	0	0	0	0	0	0	0	0	0	0	0	0	0	0	0	0	0	0	0
Monaco	Europe	0	0	0	0	0	0	0	0	0	0	0	0	0	0	0	0	0	0	0	0	0	0	0	0	0	0	0	0	0	0	0	0
Montenegro	Europe	0	0	0	0	0	0	0	0	0	0	0	0	0	0	0	0	0	0	0	0	0	0	0	0	0	0	0	0	0	0	0	0
Netherlands	Europe	0	0	0	0	0	0	0	0	0	0	0	0	0	0	0	0	0	0	0	0	0	0	0	0	0	0	0	0	0	0	9.24114e+07	0
Norway	Europe	0	0	0	0	0	0	0	0	0	0	0	0	0	0	0	0	0	0	0	0	0	0	0	0	2.21815e+07	0	0	0	0	0	1.01649e+09	1.48134e+09
Poland	Europe	0	0	0	0	0	0	31000000	0	0	0	0	0	0	0	0	0	0	0	0	0	0	67000	0	0	0	0	0	0	0	28395000000	5.13941e+07	0
Portugal	Europe	0	0	0	0	0	0	0	0	0	0	0	60000	0	0	0	0	0	0	0	0	0	0	0	0	0	5100	7000	0	0	0	0	0
Republic of Moldova	Europe	0	0	0	0	0	0	0	0	0	0	0	0	0	0	0	0	0	0	0	0	0	0	0	0	0	0	0	0	0	0	0	0
Romania	Europe	0	0	0	0	0	0	0	0	0	0	0	0	0	0	0	0	0	0	0	0	0	0	0	0	0	0	6600	0	0	291000000	5.60937e+07	1.12482e+08
Russian Federation	Europe	105000000	350000	6.96e+06	4.53715e+06	0	250000	62000000	0	6800	14000000000	4000000	0	6.99134e+08	0	430000	7500000	0	3607.76	60000000	892.241	310	45000	0	200000	0	400000	48600	5000000	22000000	162166000000	2.65943e+10	2.02101e+10
San Marino	Europe	0	0	0	0	0	0	0	0	0	0	0	0	0	0	0	0	0	0	0	0	0	0	0	0	0	0	0	0	0	0	0	0
Serbia	Europe	0	0	0	0	0	0	0	0	0	0	0	0	0	0	0	0	0	0	0	0	0	0	0	0	0	0	0	0	0	7.514e+09	0	0
Slovakia	Europe	0	0	0	0	0	0	0	0	0	0	0	0	1.12469e+08	0	0	0	0	0	0	0	0	0	0	0	0	0	9200	0	0	0	0	0
Slovenia	Europe	0	0	0	0	0	0	0	0	0	0	0	0	0	0	0	0	0	0	0	0	0	0	0	0	0	0	9200	0	0	0	0	0
Spain	Europe	0	0	0	0	0	0	0	4.87179e+06	0	0	0	0	1.0639e+07	0	0	0	0	0	0	0	0	0	0	0	0	52000	28500	0	0	1187000000	0	0
Sweden	Europe	0	0	0	0	0	0	0	0	0	600000000	1100000	0	0	0	0	0	0	0	0	0	0	0	0	0	0	0	9600	0	3700000	0	0	0
Switzerland	Europe	0	0	0	0	0	0	0	0	0	0	0	0	0	0	0	0	0	0	0	0	0	0	0	0	0	0	0	0	0	0	0	0
The former Yugoslav Republic of Macedonia	Europe	0	0	0	0	0	0	0	0	0	0	0	0	0	0	0	0	0	0	0	0	0	0	0	0	0	0	0	0	0	0	0	0
Ukraine	Europe	0	0	0	0	0	0	0	0	0	2300000000	0	0	0	140000000	0	0	0	0	0	0	0	0	0	0	5.03579e+06	0	108700	0	0	34375000000	7.7611e+08	0
United Kingdom of Great Britain and Northern Ireland	Europe	0	0	0	0	0	0	0	0	0	0	0	0	0	0	0	0	0	0	0	0	0	0	0	0	0	44000	0	0	0	2.6e+07	1.32987e+08	4.68676e+08
Australia	Oceania	1113000000	100000	0	0	0	1400000	93000000	0	11000	25000000000	37000000	5700000	8.81516e+07	270000000	0	21000000	0	0	110000000	0	0	90000	94000	560000	1.14504e+08	0	1692700	6000000	69000000	150227000000	1.69957e+09	4.48119e+08
Fiji	Oceania	0	0	0	0	0	0	0	0	0	0	0	0	0	0	0	0	0	0	0	0	0	0	0	0	0	0	0	0	0	0	0	0
Kiribati	Oceania	0	0	0	0	0	0	0	0	0	0	0	0	0	0	0	0	0	0	0	0	0	0	0	0	0	0	0	0	0	0	0	0
Marshall Islands	Oceania	0	0	0	0	0	0	0	0	0	0	0	0	0	0	0	0	0	0	0	0	0	0	0	0	0	0	0	0	0	0	0	0
Micronesia (Federated States of)	Oceania	0	0	0	0	0	0	0	0	0	0	0	0	0	0	0	0	0	0	0	0	0	0	0	0	0	0	0	0	0	0	0	0
Nauru	Oceania	0	0	0	0	0	0	0	0	0	0	0	0	0	0	0	0	0	0	0	0	0	0	0	0	0	0	0	0	0	0	0	0
New Zealand	Oceania	0	0	0	0	0	0	0	0	0	0	0	0	0	0	0	0	0	0	0	0	0	0	0	0	0	0	0	0	0	7575000000	0	0
Palau	Oceania	0	0	0	0	0	0	0	0	0	0	0	0	0	0	0	0	0	0	0	0	0	0	0	0	0	0	0	0	0	0	0	0
Papua New Guinea	Oceania	0	0	0	0	0	47000	0	0	1100	0	0	0	0	0	0	0	0	0	0	0	0	0	0	0	0	0	0	0	0	0	1.16034e+08	0
Samoa	Oceania	0	0	0	0	0	0	0	0	0	0	0	0	0	0	0	0	0	0	0	0	0	0	0	0	0	0	0	0	0	0	0	0
Solomon Islands	Oceania	0	0	0	0	0	0	0	0	0	0	0	0	0	0	0	0	0	0	0	0	0	0	0	0	0	0	0	0	0	0	0	0
Tonga	Oceania	0	0	0	0	0	0	0	0	0	0	0	0	0	0	0	0	0	0	0	0	0	0	0	0	0	0	0	0	0	0	0	0
Tuvalu	Oceania	0	0	0	0	0	0	0	0	0	0	0	0	0	0	0	0	0	0	0	0	0	0	0	0	0	0	0	0	0	0	0	0
Vanuatu	Oceania	0	0	0	0	0	0	0	0	0	0	0	0	0	0	0	0	0	0	0	0	0	0	0	0	0	0	0	0	0	0	0	0
Other countries		1071000000	0	17400000	0	0	610000	180000000	5.84615e+07	9200	9500000000	5900000	2700000	7.90325e+08	0	0	20000000	0	0	260000000	0	0	57000	0	310000	1.5587e+07	1200000	0	0	34000000	17390000000	1.42178e+09	1.50158e+09
World total		6724200000	1972000	225620000	1.52335e+08	170886000	7649000	875800000	1.53759e+08	54100	84608000000	89960000	22425000	2.19893e+09	1492000000	16069000	95440000	17770000	30053.4	7105900000	39856.6	2295	531000	134000	4862000	4.49169e+08	3740100	5704100	24165000	251000000	1074108000000	1.33765e+11	3.24768e+11

## Sheet: Price
2020	Five-year average price
	2020$/kg
Al	2.22067
Sb	7.68378
Ba	0.325648
B	0.123191
Cr	10.3096
Co	50.2557
Cu	6.32231
F	0.326275
Au	46535.8
Fe	0.156779
Pb	2.35538
Li	51.4688
Mg	5.24513
Mn	2.58733
Mo	22.0372
Ni	12.6457
Nb	33.0681
Pd	41614.3
P	0.0763179
Pt	30776.7
Re	1551.59
Ag	582.374
Ta	234.954
Sn	26.1544
Ti	11.2756
W	38.2694
U	58.4826
V	37.8477
Zn	2.83936
Coal	0.0924774
NG	0.416805
Oil	0.650523

## Sheet: Comparison with other methods
	User cost (weighted average)	Future welfare loss (t=specific)	Surplus cost potential	ADP_ultimate reserves (Sb eq.)
	2020$/kg	2020$/kg	2020$/kg	-
	2020	2020	2020	2020
Al	0.668778	1.05147	0.0260745	1.78249e-08
Sb	5.63334	2.37611	0.265908	1
Ba	0.152584	0.136982		1.45064e-05
B	0.00485931	0.0744638	0.0200593	0.00161019
Cr	6.57982	3.0909	0.0143797	0.00189127
Co	16.4891	20.7667	1.03523	0.000684224
Cu	2.31564	4.46826	0.258163	0.0378905
F	0.203532	0.121642		1.86346e-05
Au	26946.1	14390.6	1321.8	1933.79
Fe	0.044658	0.078677	0.00986184	1.42822e-06
Pb	1.41559	0.750487	0.124693	0.0218566
Li	0.774572	30.5567	0.624755	0.000205654
Mg	0.893711	3.114	0.158512	5.02353e-08
Mn	0.544917	1.21083	0.00970694	4.5443e-05
Mo	5.94641	9.10624	7.48673	0.353293
Ni	5.76486	4.67827	0.477602	0.00163853
Nb	0.0132052	19.5408	1.15141	0.000678004
Pd	9909.08	22546.5	1644.5	1157.34
P	0.0175383	0.0458152	0.0361429	7.36915e-05
Pt	3345.78	18090.9	3562.65	957.578
Re	417.317	582.89		2181.38
Ag	320.188	189.185	41.5643	12.0251
Ta	17.706	102.69	14.612	0.00373886
Sn	16.2401	8.16991	1.35019	0.08626
Ti	2.93619	5.43707	0.177874	5.0505e-07
W	16.1031	15.1173	1.85619	0.0313186
U	12.2107	30.3471	9.24224	0.0107198
V	1.86186	22.1847	0.90099	1.60934e-05
Zn	1.66455	0.904694	0.0299469	0.00385478
Coal	0.0185682	0.0362393
NG	0.173746	0.10012
Oil	0.207165	0.521518
